# Supplementary material for: The Pomegranate Deciduous Trait Is Genetically Controlled by a PgPolyQ-MADS Gene
Source: Front Plant Sci. 2022 Apr 29;13:870207. doi: 10.3389/fpls.2022.870207 (PMC9100744; doi:10.3389/fpls.2022.870207)
Supplement: Supplementary file 1 [file Data_Sheet_1.xlsx]

## Sheet: Supp Table 1
Supplementary Table 1. Six segregating bulks were created from the F2 ‘P.G.160-61 x Wonderful’ populations originated from three different F1 plants, each population gave two groups, evergreen and deciduous
F2	Phenotype	Bulk	Number of trees
2-12(2) self	Evergreen	1	12
2-12(2) self	Evergreen	2	11
2-12(2) self	Deciduous	1	10
2-12(2) self	Deciduous	2	10
3-24(2) self	Evergreen	1	6
3-24(2) self	Evergreen	2	6
3-24(2) self	Deciduous	1	7
3-24(2) self	Deciduous	2	7
4-45(2) self	Evergreen	1	13
4-45(2) self	Evergreen	2	12
4-45(2) self	Deciduous	1	16
4-45(2) self	Deciduous	2	18

## Sheet: Supp Table 2
Supplementary Table 2. SNPs genotyped by 'P.G.160-61 x Wonderful’ F2 population (n= 92). 45 SNPs that had the highest scores from the bulk array hybridization, 153 SNPs from Harel-Beja et al 2015, and additional 3 SNPs
Contig	SNP_Code	ALLELE	SNP_SEQ	Trial	evergreen vs deciduous adjPVal	P.G.160-61 vs Wonderful adjPVal
pomegranate_rep_c10729	c10729_595	CT	TGAAAAGGTACTTTCCTGATGGGATTGACATATATTTTGACAATGTGGGGGCTGAGATGCAAGAAGCTGCAATATCAAACATGAACACTCATGGAAGAGTTGCTGTCTGCGGAGTGATATCTGAATATACGGATTCAGGAAAAAGGGCTGCACCGGATATGACTTCCGTCATATACAAGAGAATCAAGATTCAGGGTTTTCTGGCAGGAGATTACATGCATGTGTATCCCGATTTCCTATCCAAGACCAA[C/T]GATTATCTCAGCGTGGGCAAACTTCAAGTGCTGGAAGATATCTCATATGGTCTCGAGAGCATCCCCTGTGCTTTCATGGGACTGTTTCGCGGTGACAATATTGGGAAGAAGTTGGTCCAAATTGCAGAAGAGTAGATGAATCTG…	Bulk array hybridization	4.8329e-07	4.5958e-06
pomegranate_c10753	c10753_104	GT	GCAGAAACTAGAACCGCAGTACCTGATATGCTATAANGTTTGAACGTGAAACGGCTAGCGCCAAACTCTGAGCCGATKCTGTCTGTGCCGATTTTGTTATAT[G/T]ACACTGCCTAAAGATGGACCTAGAATGTGTGCCACAGTATACATAGATCATCCAAAATCACACGTTGCAGGAACATCAATGGCCTTATACATAGACCCATTCAAAAAGTTAAGAGGAAAAGATCTACTATGTATAGTTGACGCTCTTTGG	Bulk array hybridization	2.01564e-07	3.1118e-13
pomegranate_rep_c1352	c1352_532	TA	AAAACGCCTTCATAGTCCAGATCCAGTCCTCCGTTGCTGCACTGGTCAACGATTCTAACGGTTGCTTGGGATCCGGTCCTTGTGTTCGTCACCCTCAAGCACCTGCCACAGGCGTCCTGGCCCTGAGGACCGACCGGCCCGCAAAAGGCTGTCCAACCATACTTTTGCCTCCAGGCGAGGGGCTTGCTCGCATCCCAGGTGGCACAGAAAGCGCTCACGGCGGGCGCGCCCAGATCCCAATTGTTTTGGG[T/A]GGGATTGTAGTAGTGATAGGTAGCCCTGACGTTGGAAGCGCTTTGAGCAATGGCTACGTTAATGGAAGTGGCAAGGAGAAGCAGAACCGAGAAACAAAGGGCTGATCTGATCTCCATATTTTTTGTGAGAGTATCTGTGTGTAG…	Bulk array hybridization	3.87291e-07	6.12609e-07
pomegranate_rep_c14041	c14041_1175	TC	CCCGAGTTCTCCTATTGCCTGACCTCGATCGATGACTCAAAGACAAGCAAGCTCTTGATTGGGCCCCAAGCAATTGGCAATAAAACATCCTCAAGTGCAATCATAACCATCCCACTGATTAAGAACCCATCACAGCCATCATTCTATTA[T/C]CTTCCCCTTGAAGGAATCTCTGTCGGGGACACTCGTTTGCCCATCAAGAAATCCACCTTTTCCCTCCAAAGTGACGGGAGTGGCGGCCTCATCATCGACTCCGGCACGACCATCACCTACCTCGAGGAG	Bulk array hybridization	0.000106497	5.21835e-12
pomegranate_rep_c14202	c14202_1390	TC	CGTCAAAGGGTACGTTCGGGTCGAAGTCGTCTCTGATCCTTATAGTCGAGGAAGACGAAGTGAGAACTACACGTCTCAGATC[T/C]GGGTTCTTCTTACACGAGCGCAGCACGTTCAGAGTTCCCTCAACAGCTGGCTTTACAATCTCCGCCTACATATGTCGATGCAAAAGATTGGAGAAAGAAGCACCCGTCGTCTCACGTGTTTCAGGTCCAACCCGACAAAAACTGCACCATGTACGATACTGCAATAGTTTGGAGCCGAGTGATTACCTTTGGGTCGG	Bulk array hybridization	6.9281e-10	1.05809e-06
pomegranate_rep_c14886	c14886_1095	AG	GTAGAGGGCATTGCTGATGAGTGGAATACCGAGAGGAAGGCTTTTTATCAACAGACAGGGCTCAGCCTCCAGCATTCTTCCGAGGAGGGACATCTGCTACAGCCGCCTCCTGAACGAGAAGATGATGAAGACTTTGAGCACAAGTTAGAAG[A/G]GATCCTTTCTGAACCGAACTAGAGCAAATGGCTGGGCTGAAAATCGAGATCCGTATCATCATTGGAGGATAAGATATTTGCTGATTCAGGCTGCCGGAACTTAAGCATGATTTGAACGATGGAACGG	Bulk array hybridization	0.000955572	5.39718e-11
pomegranate_rep_c2446	c2446_512	TA	CGATTCGGGTATGTTCAACCATATGTAAATCCATGTTCATCTAGAGACCAGCTGCTCTTGTTCGTTCATGCACGTTACAACTTACAACCAAATGAAAGATGGAACAGATGGGAGTCCGAAAGCAATGAAGCTAGACATATTCACCAACAAAGACGTGCCCATCTTATTTATGAGATATAGACTATTGTAGTATAATATCCCACGAGGCTATATCTCGTCAGGATACATCATAAGTTAATCAAAGACCACA[T/A]AATTCAATCGAGCCGCTTATTCAATCACACAGCATGGCCTCATCCGCATCACGATTCTATTGCTGAGCCAGGAACCGCTTCTTGTAGAACTCGACTAGCACTTTGGGGTCAGTCTTTGTCTGAGTG	Bulk array hybridization	0.000211371	1.13088e-05
pomegranate_c25551	c25551_719	GA	GCATTGTGGGGGACGGCCATTTTCTTGTGGCGGTGAGCAGTTGTTCCGTAAAARRCTTCTATCTTCAGGTTATGGAGTTGAAGACATGGAGCAAAGTGCCCGGAGAATCTACAAAGCCACCATCGGGGCTCCAGACGATCATTTAGTTATATTTCTTACCCACA[G/A]TGGACCTACAGGCCTTGGAGCTAACATTGATGACATCTGTGGACGAGATTGGGTAGATGGTGGTGGGGACCATGGTGACCCAGGTACTGAAATCCTAATTCTTGATGC	Bulk array hybridization	0.000311133	2.61933e-05
pomegranate_c25960	c25960_254	AC	GCACCGACCCGACTTAGGTTAGTATCCACTGGATTGTACATACCAAGAAATCCGAGCCTCATAGTCGGACTGCCACCGATCTACTTGATTGCTTTTCTCTGGCTTGGCAAGAACACTTTATGTAACAACATCTGCTGC[A/C]GATTCGATTGCCAGTGGAAAAATCGAACCAATGATCAGGCAAAACTAAACCTTGTTATGCAAGTCAGTGGAACCAGGTATCACCATGTCGAGCCTCCACGGAGATGTCGAAGTGAACTCTATTCGATCTGTTCATCGACATGCTTCC	Bulk array hybridization	0.000760195	7.5876e-06
pomegranate_rep_c26365	c26365_800	AG	GTGCTTTAACTGCATGAAGGCGTGAATTGGTAAATGCTGAAGCTAACTTAAGCATTTGAAGCTTCCATAGAAGTGTTCCCTTAGGTAGAATATCGGCAAGAACCTGTGATGTAATCATTAGTAATTTTCATAAACTGACAATGG[A/G]ATACACTGGCAGAACTTACATCACATGAAGTGCAAAATGAAGCAAAATGCATCTTGTGGGCTGATAGATATAGACTAAGGATGAGAAAGCCTCTTTAGATCCTTTGCACGTATATTCAGATG	Bulk array hybridization	1.7968e-09	3.75977e-10
pomegranate_rep_c3057	c3057_667	TC	CGATATCTCTTCCACCGAGCTGCCAGAAGCCACCAGGTGGGCGTAGTGGACGACCTTCTCACCGTCCACGGGATCGCAGCTGCACGGGAGAGGGATCTTCAGATGCTGCCCTACATTAATGATGTTGGGGTTGGTGATGTTGCTGGCCGCCGCGATGTCCAGGAAGGTGACGAGACTGGAGAAGACATTGGTGGCAATA[T/C]CGGAGAGGATGTCGTTGCTGCGGACGGTGTAGACGGGGATCTTCCGGGAGGTGCCGGTGCCATTTGAGCAGGAGCAGTCGAAGGGGATGCGGATGATCTGGCCCTGCCTCACCGTGGCGTTGGCCGGGG	Bulk array hybridization	0.000444939	6.34732e-07
pomegranate_rep_c4670	c4670_1191	GC	AAAGATTTTTCATGTGATGACCCAACAGAGAAGTTTGTGTGAGAAAAATAACAGTGTACAGTGTGACAAGTCGGGCTTCTTAATGATCGGATGATTCTTCTGTTTGTTTATTCAAAGTTTCACTGACATAGGATCGGCTGTGTTCGCTGTCTGCCCAGTTTAGTACAAGAAAATACCCTGGAAACTCGAGACAAGGCTCGATGACAATCTTACTGTGAAGGGCACAATTAAGATAAACCAAGACAATGCG[G/C]AAGAGTTTCATAGAGTGATTAAATTACACCACTTGAGGGGAACCAATAATCAACGTGAGCTAAATCCCAAGAGAATCCCAAGCTTGTTTTGTCTTAGAAGTACCCCCTTTAATGGAAAACTCAAACCTGTGGCTATGCAGCCCC…	Bulk array hybridization	0.000167421	2.76885e-05
pomegranate_rep_c5210	c5210_478	CA	CTTCTCGGGTTTGTTCCGTCTGCTGATGGCGAGGTTTATCTCCGTTCGGAACAGTTCAAAGGAGAAGTTAAATTCAGGGTCGATGAAATTCGGCGCCCAAAAAATTCCAGAGAAGCAAGCAGAAAGAACCACGTGAATTATTCTTC[C/A]ACAGCAAAAGAAGAATGGTGTTGGGGAAATTATGCTAGGGGAGCCCAATATGCGCTGCAAAGTAGGGGAAATGTCCTTTCTCAGGGTATAATAGGATATATATGTGGTTCTGAGGG	Bulk array hybridization	0.000276979	0.00095831
pomegranate_rep_c8027	c8027_832	TG	CTCGGTGAGCAACACAAGCTTTCATCGGGCCAAGTTAATCCATCGCGGTGTAGCGTAATTTCTCATCTCTCTTCGTGTAGAGAGGAAAATTTTTGTTCTGTGTTGTCAGTTTTGCCCTTTTCAGTATCGATTCGGGAAATGTAAATTTTTCTTT[T/G]AGGTTGACGCTAGAGATGACGAGCAAGTTTCTGTTCTCTTTTTCGGTTCCGCCCAGCAGCATTGCGTCGGCTTGTCTTTCGATATGACCATGGTCTCTCCTCAATATTTAGCCACC	Bulk array hybridization	0.00078897	0.934319
pomegranate_rep_c9131	c9131_1228	GA	TCTCCCATTGGGCGGTGCCATCTTCTTCAGCTCTGCTTCGATTTCCCGGTGGTGATTAATAGGAAGTTCAAACAGGCAACTCTTGGACCCGTCCGGGGGCAAAGAATTCTTCACGCAATCCTCAGTCTCGAGCTGGATGTCAAATTCCGCCGCCTTCCTAAGGCCCCTGCAGTTCGGGTTCCCACACTTCTGGCTCGTGCACATCACGAGAGCCCATGTAGCCAGAGCAGCAAAGAACACACTCAACCCA[G/A]TGGATCCATAAATCAGTGGAGCATCACAAATCTCATCCTTGACTGCATAAGAGATCACCCCGATCATTCCAATCGATCCGACAACTACCAATTTGACGTAAGGGTAGAGCAAGAACCCGAAAGCACCAACAACTGCGATGAAGA…	Bulk array hybridization	0.000820577	0.0182376
pomegranate_rep_c9564	c9564_1176	TA	CTGTAAGAATCCAGAGAACTCCAAGCCCAAGCAACATTCCCATGAATGGAGGCAGACCAGTCAAGGCCTTGAATACTGGAACAAATATCAAAGCTCCAATACCCACAGCAAAGACGAGCTGCCCTCGAGGAGCCATCTGTTCTGACGCCAAAACATTGG[T/A]AGAGTCCTGTCCCTTACCATTAACTTCACTTGTAAAAGACATAAGAGCAAGTGGGACGGCTAAAGAGACTGCTGAGGGAATAAACAAGCCCTTCATTGTGGGCAATGTGG	Bulk array hybridization	0.000939009	1.74462e-12
pomegranate_rep_c9654	c9654_1055	TC	TTACATCACGGCCGATCAGTTCTTCGCTGCTCGCATCTCCCCTCTTCAGTCGGGATGCTGTAAACCTCCCACTGCGTGCGGCTACAGCTACGTGAACCCGACGGTGTGGACGAACCCGGTTAACCCGAATGCAGACACGGACTGCTACGTGTGGAACAATGACCAGAGCCAGCTCTGCTACAACTGCAACTCTTGCAAGGCCGGTCTCCTGGGGAACCTCCGGAAAGAGTGGAGGAAAGCGAACGTGATC[T/C]TGATCGTGGCCGTGGTGGTCCTCATCTGGGTCTACCTCATCGCGTGTAGCGCCTTCAGGAATGCCCAGACCGAGGAGCTCTTCCATAGGTACAAGCAAGGGTGGGCTAGATGAACTTGGCCTCAGTTATCCAGCAGTCAACCGT…	Bulk array hybridization	0.0245495	8.30897e-12
pomegranate_rep_c9470	m_c11209_298	GA	GGTCCCGACCCGAAGACCTAATGAATGACCCATCCTCACTCGAAGACTACTCCCTGCCCAGAAAAGTCACCCGGGTTTTCTGTAGGTCCCGGTGTTTGGGCCCATGATGCCCCTGGCACCATTATACCATTATACCATTTTCTCGGGTCTGTTTCTGGACCAGGTTCATATCAA[G/A]CATTTATCTGCAGGCTCCGCACAGGTCCCTCGACTAACCTAAGGTTTGATAGCAGTCAGGTGACTTTGAGTGGATATACTAAAGTAGTGTTAGAAACAGTGACTCAGG	Bulk array hybridization	3.39363e-05	5.71306e-12
pomegranate_rep_c5602	m_c11993_435	GA	GTCCAATGGAGGAAACACGAGAATGAACAACCGGAGGGCTCATCATTACTGTGATGGCCTGGTTTGGCTGGTTTGAAGAAGGGAACATTTTCATTTCGTTAGACCGACCGATTGAATGAGTGCTGAAGTGCTGCATAGGATAG[G/A]CTGATATTGGATAATTGGTTCCAGCCGACTTCTCGATCACCACATTCTTCTTGGCTCTGCTGGAGTCTCGATCTCTGATTCGAATCTAACTGGTCCTGGACTATTCTTCCTTACGCCCG	Bulk array hybridization	3.18565e-05	7.48914e-06
pomegranate_rep_c4361	m_c13619_328	AG	CTGAGAATTTGCAGGTGGCTATGCCAATGCACTTTGTGGAGACGAGAGACGCCATGGACAGCTCATTAGAAATGCCATCTGAGGGAGCAAAGAAAGACGAGGAGAAGGATGAAGCCAACGAAGAC[A/G]AGCACAGAAGGCCAAGCCCCGAGCAGGACACTCCTGTCATGGTGGAGTCCTCCAAAGACATCGAAGTTAAGGGGCACCACAAGAAGTCTCACAACATACTGTCGGGTGTCGGGTCCAGGGTCAAGCATTCTATATCGAAGG	Bulk array hybridization	3.3716e-05	1.49489e-06
pomegranade_c23240	m_c23240_228	CT	CCCCCATTACCCATTCAGCTGTTCACCTCCCGGCATACATCCTGAACAATGCCGACAAGTACAAGTTCTTGCTGCCTGGGAACTGCATAAGATCAGAAGAAGAAAGTGGCTGACGCGGATTTTGGAAAGGGTCATCGTTCTTAGACAGT[C/T]GTCGAGTATGCCTATGTCTCAGGGGCACAAGGTACGTCCACGAAGTCAGAGGAGGGTTGCAGATTTTGGTTACAAGATCATCTTGTATCGGTCTAGAAGAAGGAG	Bulk array hybridization	0.000737114	4.41558e-05
pomegranate_c10316	m_c4446_681	AT	GGGCTTCATCACTTGTGGCGATTGGGCTCGGGTTAGCAATCTTCATTAGCCAGTTGTTTGGGTACAGCCTGTACTAATCTTGAGATTTTATGTTGCAGTAGTTATTTAGACAAATCTGAGAAGGGTTATGATTTGTTTTCGGCGGAAATTCATAATTTGC[A/T]GGGTCTTAAGGCATATTATCATCTTCATTTAGTGGTTATGATGTTAGTATAGAGGGAAATATCATTTGATGTTGATGGTCTTTGTCATCTTTCTATTATCATGTAAGTTACGATG	Bulk array hybridization	3.81078e-05	1.48162e-09
pomegranate_rep_c3817	m_c4562_843	CT	GAGTTGATCCTCCGAACTCCACCATCGTACACTGAAGAGGGAACGCCGGGATGTCAACGTTGCCGGTGGGGTTAGGATTTACATGAGAAACGCCGTAGTTTCTGGCGTGTGTAGGGAGATAATGATG[C/T]GTCTTTTCCCACTTGCATCTTGATCTCTGTAGGTTTTTTGTATTGTAACACTGAGGATGTTTGTATACTATAAAATCACTGTAATTCCAACTGTCGTGCCGTGGATCAGAAAAGTGGTGCATCCGAGGG	Bulk array hybridization	1.18373e-05	6.52825e-11
pomegranate_rep_c12862	m_c5090_587	AG	GAGCGTCGAAAAATTGGGAACTTTTGTTTTTTCTCTCTTTTCTTCTGTCATTGCTACCTCTGCATAGACAATTTTGTGGACTCACATCTAGTTCAGCTTCTGTACCAATTTTCGGATCTTATCGCTACAAATTAATTAGATAGGCAGCCCGATAATTAATTTGG[A/G]TTACGCTTAGCCTGAGAGTAATTTAGTTCGGGTCCTAATGCTAGTAAAAACTTAATAAAGTTACAAAATTACATAGACATGAGTTGTTCATTTGTGTT	Bulk array hybridization	8.29217e-05	5.10108e-07
pomegranate_rep_c4121	m_c5479_503	TC	CAGAAGTCCATTTTCCTTTGCAAACTGCTCCCCTTCTTCCTTGCTGACCGCCCTCCTATGGGCAAGATCACACTTGTTTCCTACAAGCATGATAGTCATGTTGGGATT[T/C]GCATGCTGCCGAGCATCCTCTAGCCAGCTTGCTAGATGATTAAATGTTTCTCTCCTTGTAATATCATAAACCAAAAGTGCTCCCGCTGCTCCACGGTAATAAGATCTTGTGATGGATCTGAAGGATTCTTGTCCAGCAGTGTCCCAAATCTGG	Bulk array hybridization	0.000628271	8.69606e-06
pomegranate_rep_c1241	m_c9588_730	GT	GGCATGGGGAAACATAAGCAAGGGCAATGTCTGTGTAGCAGGGGATGCATTCCACCCGATGACCCCTGATCTCGGGCAGGGAGGCTGCGCTGCCCTTGAAGACGGGGTCGTCTTGGCAAGATGTCTCGGTCAAGCCCTGAGAAACAACAACGATGACGGC[G/T]AAGCGAGCATGGAACAAGAGAGGGCGAGGATCGAGACGGGTCTGAAGAACTATGCCAGGGAGAGGAGGTGGAGGGGAGCCAAGCTCGTATCTACAGCGTTTATGATGGGTTACATTCAGCAGAGCAACGGGAAGGTG	Bulk array hybridization	0.000123025	4.95048e-07
pomegranate_rep_c8339	c8339_724	CT	AGGGGATCTTCTTCTCCGGGAGCTTCTGTGCCATCTTCTGGCTGAAGAAGCGGGGGCTGATGCCGGGGCTCACCTTCTCGAACGAGCTGATCTCGAGGGACGAGGGACTCCACTG[C/T]GACTTCGCCTGCCTGATCTACTCCCTCCTCCGGTCGAAGCTCAGCGAGGAGAAAGTGAAGTCGATAGTGCGGGACGCGGTGGAGATCGAGAGGGAGTTTGTATGCGACGCGCTGCCGTGCGCGCTGGTGGGGATGAACGGCGACCTCATGGGGCAGTACATAGAGTTCGTGGCGGACCGGCTGCTGGTGGCGTTGGGCTGCGGGAAGGTGTACGACGCGGCCAACCCCTTCGACTGGATGGAGCTGATAT	Bulk array hybridization	0.0369132	0.000240358
pomegranate_rep_c2607	c2607_1655	TA	AGCTGCAGTTCTTCTCTGAGCATTCTCACTCGAGAATTGAGCTCGTTCCTCTGAGCTTCGAGGCGATTGAGGTTGTGAGATTTCTGGCGGACACGGAGCTGGAGCTCGTGGATGTGCTGGAGGTAGTACTGCCTCAGGCCCTCTCCTTGCTTCGACCCTCCCTTGGCGGAGCAAGTCTCGTCCATAGCCGCCGACCCCGGCTGCTTCGTGTCCACTCCGACTGCTACCATTGCTCAAGGTCCTCTGCGTC[T/A]GTCAATCGCTGAGTTGAGAGAGAGAGAGAAGGGGAGAGAGAGATAAAGGACGGGGAAGATCGAAGATGGAAGAAGAGTCCTTTTTCATCTTTCCCTCGCGGTACTTGTTTGCTA	Bulk array hybridization	0.0189186	0.0009816
pomegranate_c27509	c27509_352	CG	CTCCAACACATGATATGAAAAATGAAGGCCCAGCCAGTAGGATGAGAACTCCACCTCATGAACCACAAGGCCAGGGATCCGGCCATAGGTTGCCGCAAGAGCGGAAAATGAGGGCAGATCACGGTTATCATGGACGATACTCAAGTTCCCCTGCTCGGAAAGATAACAATCCC[C/G]ATGTCAGAATGCATAATTCGAACACGAATCCTTCGAATCAGGGAAGTCCAGGACGCCCGAACTATGGCGAATTGCAAAAGAGAGCCGGTAAGGACAGTGCTGGG	Bulk array hybridization	0.00139775	0.997947
pomegranate_rep_c3299	c3299_1407	TG	CCGCCATTCGATTATGGTATCTTTGATCAGGCACTGTCATCTGGGATAGTTTCGACCATGAATTTTGTATCGAAGTATTGCTACTGTTTATGGTGGGGGCTGCAGAACTTGAGTACTCTTGGGCAGGGGCTCGAGACCAGCACATATCCATGGGAAGTT[T/G]TATTTTCCATTACACTAGCCATTTTGGGCCTTATCCTCTTTGCTCTATTGATTGGTAATATGCAGACCTACCTTCAGTCTCTCACTATTCGGCTTGAAGAGATGAGAGTGAAGAGGCGTGACTCTGAACAGTGGATGCATCATCGATTGC	Bulk array hybridization	0.00141342	1.9932e-07
pomegranate_rep_c4517	c4517_782	CA	GATCATACCCAGGAGGTTTGCCATATTCTGTTGTCAGCTCCCCAAATCGGTAGTAAGATAACTTGTACATGAGACAGTTTAACATCTTGGGAGCTGCACCTTTGTCAACACGATACTCACCATTAACAAGGTAGTCCGGTTCCTTGATCACAGGAAAAATTCCCCCACCAATCCTCACCATCCATAGAAATTTGTTAATGTCATCGGAAGAATAACCAGTGACACCACCGAAAACAACCAATACATAGTC[C/A]ACATCAAGTGATCTCATTATCTCATATGCTTCATCCTCATAAGATGACATGGCACGTCCGACAGTAGCAATATGAGTATTGTTCCATGTGTTATTATCAACAATCACAGTTCTGTTTCCCATGGCAGTTATCTGGTACCCATAG…	Bulk array hybridization	0.00141342	3.05886e-06
pomegranate_rep_c6045	c6045_590	GA	TTCGCAGGATAAGTGGCTTCGATTTCACTCTAGAGTCAGGGAAGCCAGCCATTGGTGGGTTGCTTACTTAAGTATAAATACGATCATTAATTATCTCTCCCCTGA[G/A]TTTCGCCGTTCTCTGCTTTCCGTTCTCTCCTGTGCGGTTCGGTTGTCAGATTGCCCAGGTGAGTCCTGCTTTTACATTGGTTTGTCGTGTTTATCTCCTGTTCTTTGCCCATGTAGATGACTTTACTTCACCGCGAAAGTGTTTCCTACTGATAGATTTGGGAACCCTGTGATATGCTATTTTTTGCTGCTTCTCTTGCGTTTTTGTTTCTGTATAAGTACCTGGACTTCTAATGGATTGTAATGAGATT	Bulk array hybridization	0.0172358	0.000127984
pomegranate_rep_c9021	m_c11229_g67	AG	TTCGATAATCCAGGATGGACCAGGTGAGGCTGTTGTGTCTGCCCTCGAGCAAACGACAGAGACACC[A/G]GAACTCGTGTGGACACCTGCCATGGCAACTTCTTTATCTGCACAGATTTCTACCATGGCATCGGACCTTTATAGAGAGCAAATGAAGGGTCGTGTCGTTGATTGGGATGTCCCGGAGCAGGCATCAGGGCAGCAGGAAATGAGAGATGAGCCACAGGTGTGTACTTGATCTCTATTACACATAAATCTTAAGCC	Bulk array hybridization	1.04552e-05	8.30897e-12
pomegranate_rep_c17326	c17326_g82	TC	CGTCAAAGGGTACGTTCGGGTCGAAGTCGTCTCTGATCCTTATAGTCGAGGAAGACGAAGTGAGAACTACACGTCTCAGATC[T/C]GGGTTCTTCTTACACGAGCGCAGCACGTTCAGAGTTCCCTCAACAGCTGGCTTTACAATCTCCGCCTACATATGTCGATGCAAAAGATTGGAGAAAGAAGCACCCGTCGTCTCACGTGTTTCAGGTCCAACCCGACAAAAACTGCACCATGTACGATACTGCAATAGTTTGGAGCCGAGTGATTACCTTTGGGTCGGACG	Bulk array hybridization	9.37756e-06	6.28088e-07
pomegranate_c19874	c19874_g92	GA	AGCTTGGACCATCGATCGATAGAAAAGGTTGACGACTGTACGAGCTGCGAAGAGAGAGATGAACAGAGCCAGCAGGCTTCCAAAAGTCATC[G/A]GAGCATAATTCATATCAGCCTGCTCCTCTGTCAAGTGTTAGCCCATGGTTAGAATTGCTTTCATGAGAGACTAAGAAAGCAGAGGAAACAACAGGAAGTGGAAAGCATTGAGCAGCGAATGCAAATCTTTCCAACATGCTAAGGATAATAGAG	Bulk array hybridization	2.01564e-07	4.34512e-10
pomegranate_rep_c3075	c3075_725	AT	CCAACAAAAGTCCAACCCTGTCCCAGGTTCCAAGCAAAGATCACTAGTCCCCACCACCACAGCAGCTCCCCGAAGTAGTTTGGGTGCCTTGAGTAACGCCACAAAGCCTCGTCGAGGATGAGCACCACCGGCTTCCCTAGTTCTTTCATCTTTTCATTTCGAGTTACGAAATCGTGAAGCTGTGTATCCGCGAAGTAAGCCACAGTAATGCCGGAAATCGCCACTAGAATGGCTACAAAGTCCCAAACAT[A/T]TAGAGGCTTGTCCACTGAGTGGACAACATGCAGGGGAAGGCACACTCCTATCAAGAATACCTGTTGCGCGACATAGACAGCGAAGAAGGAGATCCACCACCAGTGCCTGCCATACTGTGCTCGCATGTCGGTGAATCTCCAGTC…	Bulk array hybridization	2.42824e-07	8.40385e-10
pomegranate_rep_c6078	c6078_g312	CT	AAATGATTATGTTTCTCACATACCTTAGACTTGGACATTGAATGTACAGTTCTAGAATAGGGGGTTCTGCGGAAATCATGAAGCCCGTATCTGCTTCTTTGAGTCTGTGGGGTCATATATCTATCAGGCACTGTGGCACCAGGCCAGCGGATGGATGAGT[C/T]ATGTGAGGGTAATGCAATAAAAGGCTTTGATGAGTGTCCATCCAAATCAACCAATGCTCTATCATCTCCGGTTGCTGTAGCCACTGCACTAGATCCAATTACATTTCG	Bulk array hybridization	1.97272e-08	1.22448e-11
pomegranate_rep_c9973	c9973_g108	AG	CCCAAAGGGGGCTCATTCGATAATCAGGGATGGACCAGGTGAGGCTGTTGTGTCTGCCCTCGAGCAAACGACAGAGACACC[A/G]GAACTCGTGTGGACACCTGCCATGGCAACTTCTTTATCTGCACAGATTTCTACCATGGCATCGGACCTTTATAGAGAGCAAATGAAGGGTCGTGTCGTTGATTGGGATGTCCCGGAGCAGGCATCAGGGCAGCAGGAAATGAGAGATGAGCCACAGGTGTGTACTTGATCTCTATTACACATAAATCTTAAG	Bulk array hybridization	1.9557e-05	3.1118e-13
pomegranate_rep_c4417	m_c11374_g119	AG	GGGAGTTTGAGCACTTTCGTCCAGATGAGTTCTGCCCCGACCAATCCCAAAAGTTGTGTTTGAAGCCWTGGACTATGAGGTTAGTGCTCTTTGAACTTAAATTAACAGAAAGTTCTTC[A/G]GGGATGACAGTGAGCAACCTCGCATTTGAATTGGAACCCTAGTAATTGATTCATGTCTGATGTGGGCCATATCACACAGCAAAATCATCTGAATACTGTCCAATATTGATTTGTGGCTCTGTTGCATGCGG	Bulk array hybridization	6.26785e-09	2.2462e-11
pomegranate_rep_c4404	m_c12273_g332	AC	GGCTTCTCTGCCACAGGTTGGGAGGGAAAGGCAAAGATTCGACTTTGATGACTTTGATACGGTACCCCAGAAGTTCCCTATATGAAGGAGAAACCCTCAAAGCGTGCAAATGGCCTACCAGAGTTGACAACAGAGCAGTCTCATTTGCATATCAGAGTCGATACCGGAGCAGACTCTTTGAAGCAGTCGCACGGCCCTTCATGTCATTTGCTTT[A/C]AAGTGAGAGAGAGACGTGGAATTTATGTCTGGATGAGGCGAATTAAG	Bulk array hybridization	1.34804e-05	2.97249e-05
pomegranate_rep_c4404	m_c12273_g541	AC	GGGAGGGAAAGGCAAAGATTCGACTTTGATGACTTTGATACGGTACCCCAGAAGTTCCCTATATGAAGGAGAAACCCTCAAAGACGTGCAAATGGCCTACCAGAGTTGACAACAGAGCAGTCTCATTTGCATATCAGAGTCGATACCGGAGCAGACTCTTTGAAGCAGTCGCACGGCCCTTCATGTCATTTTGCTTT[A/C]AAGTGAGAGAGAGACGTGTGAATTTATGTCTGGATGGATGCGATTAAGTGATCAAGTAGTTAGAGCCATGGCCATGTCGAAAGTT	Bulk array hybridization	0.000212149	2.01245e-07
pomegranate_rep_c7927	m_c17454_g597	TG	GGAACTTACCATCTATACTATTCGTTGAGCATAGCCCTGCTAATTGAAATGGAAGAAGTGTCATGCAATTTGAATTGCCATGTCAAATTTTTTCCATGAACGACGATTCCACTTCCTCCTGTTGACATTTCT[T/G]ATGCAATATTAGTGTATTAATTTTCACCAGCTCTTGCAGTATTTGAACAGATGTATATTACACTAAGTATCTATGATTC	Bulk array hybridization	6.79359e-05	9.368e-10
pomegranate_rep_c24673	m_c18238_g285	CG	CCTTAACTCCGCACTTGATCTTAACGTATTCTTCATGACAAATCACCAGATAGGATATACCTTTCTCAACTGTGAATGATGCACCATTTGGACCACGTCCATTGATAAGAATACCGTCCGGGAACATAAGCCGACGCCCGCTATC[C/G]AGAACAGCCTTCAAGACCTAAAAATCGAGGACAACAGGATGTAATATCACTGAAAAACCGAACTCTCAGCGTACTTCATAAAGCACTGTGAAGAGCGGTTCAGGC	Bulk array hybridization	1.34804e-05	0.000164014
pomegranate_rep_c5421	m_c25544_g732	AG	GGTGCATCACCAGTTGATATCGCTAGAGCATACATGGGTAATCGAATGTCAGAAATTGGATCTAGTGCAGTGGCTACAGCAACCGGAGATGATAGAGCATTGGTTGATTTGGATGGACACTCATCAAAGCCTTTTATTGCATTACCCTCACAT[A/G]ACTCATCCATCCGCTGGCCTGGTGCCACAGTGCCTGATAGATATATGACCCCACAGACTCAAAGAAGCAGATACGGGCTTCTTCCTTCCCC	Bulk array hybridization	1.08124e-09	2.84612e-08
pomegranate_c12430	m_c7709_g195	CT	CTAGTGATTTATGTCTGAATTTTTTTTTATGGATCACTCGCATGAAAATTCACATGCATTCATGCACGATGATTTTGATGATATGGTTGATGAGTTCGACCAGTGGCTTGTAGGAGGA[C/T]CGGAGAGCGATGGTCGTCGTGAACCTGAGTAAGATGAAATGATTAAATGATCACTGTGAATCTATGCCTTGGGTGTCTTCTCTGATTGAATTAAATGACTGGGTCATATCCCCTATGCATGATGAGGTGGGTAGGAG	Bulk array hybridization	0.000225833	1.10595e-06
	c12577_103	GT	GTCTTTTATTTTTTTAAAGACTGTCAAGTCTTTAATCTTTTATTCACTTTATTGACCTATCTTTGACCATGGGTCACTGCTGCTATATCAGTTAAGCCTG[G/T]AGGTCTCGGAGCTGACCGTTCGGGGATTCGGGACGTTGGATGGGAAGACGCAGCTCCTGTCTGCCGCGATCTTATAGGGTCTCCGGGACCGTAAAATTTTCTCGAATAAAACAAGTGCCGATTTCTTTTTACGAGTTGCATTATGTGGATTTCTTGTACTGAGGTATCATAAACATACTTCAGTTCGTACCACATTGCTGTCTTCTTCCTTGATCTATCTAAAGACCGCCAAAA	Present work
	c15111_g102	GA	CTCTCGGCGATCTCTGCCTTTCAGCTCAGCTTCCTCCTCCTCCGCAGCTGCTCCGAAGTGAAAGAAAGGTACTGCTTTTCATTATAGGGTTTCGTACTGTGT[G/A]AATTTCTGCCCGAAGTGGAAGAGGTGACGGTTTTCAATTTAATGGGTTTTGTATTCGTAACGTTTCCTGCTCCCACTGGTTAGCTAATGTCTTTGATGGATTTGCAATCAATAGTTCCCTCCCATTGTGATGCAATCCAGGATGAAAGTTACAATTTTTTGTTGGGAATGGAGCAGAC	Present work
	c4385_1288	CG	CGCCACTGGGACCAACAAGAGCAACCTTTGACCCGGGCTGCAGCTTCAGTGTTATCCCCTTGAGGACCATATGGTTGGGACGGGAAGGATACGCAAACCAAACATCATCTAATTCCACCTCTCCATCTTGATCACCTAGAGGGCACTTATTGCCTGATTTAGGCATGGATGAAGTTCGATCCAGAAGCTGAAACACCCGTCTGCTAGCACCTGCAGCTTTCATTGCTACGGTGTACAAGCCTGAGAGTCC[C/G]GACACGGAAGATCCCACTGTAAGGCTGTAGAGAATGAAGGACGTGAGAGCTCCGGGAGTCATAGAGCCCATAATAGTGAGATTTGCGCCGTATATTACTACCGCAATCACTGATAGAGTAGATGCAGCATTTATACCCCCAAAG…	Present work
nana_c3047_146	c3047_146	AG	TCTCTCTCTATGTACATTTCTTCCTTTTCTTTTCCTTTTCAATTTCCACGGGAGTTATGGGCCATTGATAACAAGGAGTACAGGTTCGAAG[A/G]ATACTAGCTCTTCCTGTTTCTCGGGAAGAGGCCACGGACGAGTGCAGTGAGCATGACCGACGTGACCTTCGATCTCGACACCGTTGATGCCGCCGAAGCTCCGCCGCCAGATGTCCGGGATCTCTTCCACGTTGGCCTAGGAGCCATAGACCCCCTGGTCGGCAGGCCCTTGCAAGGCCAGATTTATGAGACGGGACTCGATCAGCGGCCGCTGGGGAGTTTTTGGCCGAGGAACAACCACAGGAGACAG	SNP subset (Harel-Beja et al 2015)
nana_c3982_1028	c3982_1028	AG	GGTCATGCCTTGGCTGAGAAGGAAGGCCTCTCGTTTCTCGAGACATCAGCTTTGGATGCCACAAACATCGAGAAAGCATTTCAGACGATTTTGGCTGAGATCTACCATATTGTCAGAAAGAAGGCCTTGGCAGCACAACAAGCTGTAGCAAATGCTGCAATTCCTGGTCAAGGAACCACCATTAATGTCGCCGATACATCAGGTGATGCAAAGAAAGGCTGCTGTTCTACCTAAGAGGCGTCTCCTTGCA[A/G]TGTGCCAAGCAGCTTACAGAGGAACTTATTTTCGCTTTTGATATAGAATGCGACTTGTAGAGTATCCAT	SNP subset (Harel-Beja et al 2015)
nana_c4728_318	c4728_318	AG	GGAGAGAGAGAGAGAGAGAGAGAGAATGTGGTTGTTTAGCAGGAAAGGGGCATCTGGGTTCTCGGCTTCCTCCACTGCCGAGGAAGTCACTCAAGGCATCGATGGGACTGGCCTCACCGCCATTGTTACAGGAGCATCTAGTGGGATCGGAAGAGAAACCACGCACGTGCTCGCAATGCGAGGCGTGCACGTAATCATGGGAGTGAGGAACATGACTGCTGGTAGAGATGCCCGAGAAGCCATAGTTAAG[A/G]AAATTCCGACTGCTAAAGTAGATGCCATGGAGTTGGATCTGAGTTCCCTTGCCTCTGTTCGGAAGTTCGCATCAGATTTCAACACATCTGGCCTTCCACTTAACCTTCTTATTAACAATGCAGGTGTGATGCTGACACCTTACA…	SNP subset (Harel-Beja et al 2015)
nana_c4385_1288	c4385_1288	CG	CGCCACTGGGACCAACAAGAGCAACCTTTGACCCGGGCTGCAGCTTCAGTGTTATCCCCTTGAGGACCATATGGTTGGGACGGGAAGGATACGCAAACCAAACATCATCTAATTCCACCTCTCCATCTTGATCACCTAGAGGGCACTTATTGCCTGATTTAGGCATGGATGAAGTTCGATCCAGAAGCTGAAACACCCGTCTGCTAGCACCTGCAGCTTTCATTGCTACGGTGTACAAGCCTGAGAGTCC[C/G]GACACGGAAGATCCCACTGTAAGGCTGTAGAGAATGAAGGACGTGAGAGCTCCGGGAGTCATAGAGCCCATAATAGTGAGATTTGCGCCGTATATTACTACCGCAATCACTGATAGAGTAGATGCAGCATTTATACCCCCAAAG…	SNP subset (Harel-Beja et al 2015)
nana_c14802_207	c14802_207	GC	TCGAGTTTCTGAATAATCAAGATGGCTCTCTACTCCCGGGCAGTCGTCTTCATGTCTTTCATATCTTCGTTAATGTTCATACTCGCTGCCTCGGAGACTCATCCCTTCTCGAGAAGTTTATCCGCTCACAAACCCTGGGTACCGGCGAAACACCGCGAGAAGCTGACCCACCTCCACTTCTACTTCCACGACATCATAAGTGGCCG[G/C]AATACGACTGCTGTGAGAGTGGCCGGTGCTCCCGCCTCTGCCAAGTCCCCCACGGCGTTCGGGACGGTGTTCGTGACCGACGACCCGCTGACTCTGGGGCCTGATCTGGGCTCGAGGCTCGTAGGCCGGGCCCAAGGGATGTACGGCTCGGCATCTCTGGCGGAGTTGGGGCTGGTGATGGTGATGAA…	SNP subset (Harel-Beja et al 2015)
nana_c8849_1132	c8849_1132	CT	CAGCCACCATCATTTTTGGAAGATCTTTCTCGATACACATAAATCTGACCAACCTGACGGAGAGAGAGCTGGGCCCGTTTGAAGTCTCATTATCACCAGATGATTCGCCTGAAGAGAGGGCTGTTGTGATTAATGGTCTCCAAAAGATGGCCTTACCAAAGGTGGAGGCATTTGGTTCCTCAGATTTCCACTTGAAACTAGTTGCTACCAAACTTGGAGTTCAGAGAATTACCGGAATTAGTGTGTTTGA[C/T]TACAGAGAACGGAAGACATACGACCCTCTCCCAGATATGGAGATTTTTGTGGATCTGGAGTGATTGCTCATCCTTCTTTTAGCTGTTCTACCTGAAGCCGATATAGGATGAAAATCCTGATTCAGACAAGACTGTGAAACAATA…	SNP subset (Harel-Beja et al 2015)
nana_c204_515	c204_515	GT	GGCCACCGTGAGGGACCCCAATAATATGAAGAAAGTGAAGCATTTGCTGGACTTGCCTAATGCAAAGACGCACCTTAGCCTGTGGAGGGCCGATCTCAACGAAGCGGGAAGCTTCGATGAGCCAATCCAAGGGTGCACTGGCGTGTTCCACGTCGCGACCCCCATGGACTTTGAATCCAAGGACCCTGAGAATGAAGTGATCAAGCCAACGATCGAAGGGATGCTCAGTATAATGAAGTCGTGTGTGAAG[G/T]CGAAGGTGAGGAGACTGGTCTTCACGTCTTCCGCCGGGACTGTCAATGTTCAACCCGTCCAGAGACCTGTCCACGACGAGACCTCATGGAGTGACCTCGACTTCGTCTGGGCGACCAAGATGACCGGTTGGATGTACTTTGTGT…	SNP subset (Harel-Beja et al 2015)
nana_c4930_1220	c4930_1220	AT	GATACATCTCGGCCATATCTTCATCATCATCAAGGAGATGCTCCAACTCATCCCTCACCTTCTGAACACGACCAGTTATTGCGACCAAGCGGCTCTTAATTTGTCGGACACGCTCCAAATTGAGTGTACTGATCTTGGATGTGAGCTTGTCTAAAGCTGGGTGAGCCTCTTGTTCCAATGTCCTTGCTTCATTTTCTAAGCAACTGCAAGCAGCCTCAAGGCAAGCTTCCAAGGCAACAAACTCGAAAGG[A/T]GGGAGTTTAAGCCCATCGCGATTGTCATTTCCTTGTTTCGCATCTGATTTTCCATCCTCTTCTCGGTCCTCAAACTGCGAGAAGCCTCCTCCAGAGGATAGCGGGCTGGCAGGTCTTGACTGTGGCTCCTCCAAATCATACAAA…	SNP subset (Harel-Beja et al 2015)
nana_c5582_869	c5582_869	CG	ACACCTTAGGAGAAGGGGTCTTGATGACGTGGCATTCTGAACTGAAGACTCGGAGTAGCTCCTTCTCCTGCTTGTCTGGCGCGGCCCTCAGTGCAAATGCCACCTTGGCAAACACAAAGATCTGCAATGGAATCATTGGGGATGAAATCCTCCCAAGCATCGATTCCCCCAACTCGTTCCGGAGGTTGTCTTCATCTCCATCTCTCTCACGCTTGGACCTCGAGATTCTCGATACTGAAGCGAAAATATC[C/G]AAGCCTCGAAGTGCTCCTGCGAGAAGTGAGTCCTCGAGCTTCCTCAATGCGGTGGATGCACAGACAGCAGGAGGAGCTGCTGGGGAAGACCGAGTCCAAGCTGTATGCTCGGAGGAGAATGGATGGCTATTCTGTGGGATTTAC…	SNP subset (Harel-Beja et al 2015)
nana_c5487_294	c5487_294	AC	TCTTTTTCTTCTCCCTGTTAACATATTCCTTTAGCAGCTCCTTGGCTTGAACCAGCTTGGAGAGCAGGTTGCGGTAGACATCGAGGTCCCGATCCACACTTCTCTTGTTAACATTTAGAGCAGCACAAAGCTTTTCCAGAATTGTGGGCTCCATGGCATTTGCCAACTCGAGAAGTCGGAAGAGCCCCACTGCAAAGAATCGGCTATAGCCAAAGCTCCCTTTGCTCCCAGCTCTTTCTGCTATGTCCTT[A/C]AAAATGGCTTCGACTTCCCCTTCTCTTGTTGAAAACCCAATCAGTGAGTCGGCATTTTGGGAACGAGCCCACTCTTCTAATTTTTGTGCATCAGCTCTGTATTGCTGGGGATCCTCCTGCAATGCTTGGATGTATGCCTGAAAG…	SNP subset (Harel-Beja et al 2015)
nana_c10192_271	c10192_271	GA	TCGATTACGAGACGAGAAGAGCCTCACCAGGAGCAACATTTCTCCGTCAGCAGCATTACAAAGCTCTTTCTTCCGCTTGTACACGTAAAAACATAAGGAGAAAATAAGGCAATGAAAAACTATACAAACTGCTTAGCATTTCCAGAAAGACATCTTTACAAGCAAAGCAAGCTACCCAGAAGAAGAACCCCCAAAAACAAAATCAAAAACAAAAACAACAATTATGTTCTTTCTTCACATCATACACTTC[G/A]CCCGATTTATTTGAAACCAGTCACTTGATACCTCCATGACGGCCTGGACTGGCATTCCTTTCTCCCTGCTATTCTTTTGCTCTTCTTCATATTCTTCTTTTTGTTATATAAATGAGTATTTCTACAATGGAATATTTTCCACAG…	SNP subset (Harel-Beja et al 2015)
nana_c1352_532	c1352_532	TA	AAAACGCCTTCATAGTCCAGATCCAGTCCTCCGTTGCTGCACTGGTCAACGATTCTAACGGTTGCTTGGGATCCGGTCCTTGTGTTCGTCACCCTCAAGCACCTGCCACAGGCGTCCTGGCCCTGAGGACCGACCGGCCCGCAAAAGGCTGTCCAACCATACTTTTGCCTCCAGGCGAGGGGCTTGCTCGCATCCCAGGTGGCACAGAAAGCGCTCACGGCGGGCGCGCCCAGATCCCAATTGTTTTGGG[T/A]GGGATTGTAGTAGTGATAGGTAGCCCTGACGTTGGAAGCGCTTTGAGCAATGGCTACGTTAATGGAAGTGGCAAGGAGAAGCAGAACCGAGAAACAAAGGGCTGATCTGATCTCCATATTTTTTGTGAGAGTATCTGTGTGTAG…	SNP subset (Harel-Beja et al 2015)
nana_c4183_904	c4183_904	CA	GCAATAGGGATTTCTCCCACATTAAATCAGGATCAGCAATCCTGGGTTTCCGGGACTTGATCAACCTGTCCCGTGCATCCTCGGACTTTCCGATGCTCAGTGTCGGGCAGGCCGACACCGCCGCGCTCCTCTACTCCTCTGGCACGACGGGGACGAGCAAAGGCGTGGTCTTGACGCACGGGAACTTCATCGCGGCCTCCCTAATGATCAACATGGACCAAGAGCTGGCAGGGGAGACGAACAACGTGTT[C/A]CTCTGCGTCCTCCCAATGTTCCACGTGTTCGGCCTCGCGGTCATTTCCTACACGCAGCTAAGGGCGGGGCATGCGATCGTGTCGATGGGGAAGTTCGAGTTTGAACGCGTCCTGATGGCGGTGGAGAAGTATCGGGTCACAAAC…	SNP subset (Harel-Beja et al 2015)
nana_c10729_595	c10729_595	CT	TGAAAAGGTACTTTCCTGATGGGATTGACATATATTTTGACAATGTGGGGGCTGAGATGCAAGAAGCTGCAATATCAAACATGAACACTCATGGAAGAGTTGCTGTCTGCGGAGTGATATCTGAATATACGGATTCAGGAAAAAGGGCTGCACCGGATATGACTTCCGTCATATACAAGAGAATCAAGATTCAGGGTTTTCTGGCAGGAGATTACATGCATGTGTATCCCGATTTCCTATCCAAGACCAA[C/T]GATTATCTCAGCGTGGGCAAACTTCAAGTGCTGGAAGATATCTCATATGGTCTCGAGAGCATCCCCTGTGCTTTCATGGGACTGTTTCGCGGTGACAATATTGGGAAGAAGTTGGTCCAAATTGCAGAAGAGTAGATGAATCTG…	SNP subset (Harel-Beja et al 2015)
nana_c1569_1192	c1569_1192	GA	TCGATCTCGAATTCACCAATGTCGCGGCTAAGGGATCGCATCATGGTGGCGACGTAGCTCATTGCTTGAGCCATAGTGTGTCATCCTCGTCTCTAGATGTGGGAGTGGTGCCCGATGGGAGCACACTGACTGACATCTCCAACCCATACAAAGGTCCCATGAGTGCCGGGTTCGATTCATCCACCAGTCGACCAGTGCAACTGTCTCCGGCCGATCGAGAGGTAAGGGTTTTGAGATACAGGGAGAAGAG[G/A]AAGAACAGAAAGTTCGAGAAGACCATCCGATACGCCTCTCGGAAGGCGTACGCCGAGACGAGGCCACGCATAAAAGGAAGGTTTGCTAAGCGGACGGAAGTCGAGGCCGAGTCAGAGCGAGTCTTCGGGTTTGGAGTGGTTCCT…	SNP subset (Harel-Beja et al 2015)
nana_c10344_358	c10344_358	CG	CCTCGTAATAGCATGTCGAGACGCTGATACAGAGGCCAAGAGGAGGGGTCGGGGCGGCTGATTCCGACCGATACCGCTTCTTCATGGACTCGATCTTGTTCTTGCACTGGGTTTGGGTCTTGTGGGACTTGGTGCAATTGGCCCGCGACGACACGAACCGCGCCACGTCTTCCCAGTCATGACCCTTAAGCTTGGCCCGGTTCCTGAGGACCCACTTGGCCTCGTACGCCTCGAGAAGCGTCGAGACTGC[C/G]CCTTCGCTCCACTCATCCCTCTTCAGCCGGTCACCGCCTCCGCTGCTGCCTCCCGCTCCTGAAATT	SNP subset (Harel-Beja et al 2015)
nana_c4779_617	c4779_617	TC	TAGCACGCCTTCCTTGCCCTGTTTTACGGCTTTTATGAGCGGCGGAAGACGGCTTCCTGAAAGCTCCGCAGAACCCACAAGCGGACATCCTAGGAGATGGCGGCTCCTCCGCTGCTGCGACCTTCCCAGCCCTGTAGCCGGTGGAGGTGTTGATCGGCTTGACCTTAGCATCATCACCATCATCCTTGTGCTCTGTTTGGTTAATTCTGTTCAGCTCACCTGACAAGAACCTGTCGTCCCAAACAAGCCC[T/C]GACGATCCCTGCCTCCTAAACGACACCTCGGATCTCTGCAACCCTTCCATCTCTCTCTCTCTCCCTCCTTCTTTTCCTCTCTC	SNP subset (Harel-Beja et al 2015)
nana_c5954_597	c5954_597	TC	GCAAAAACATTCAGATATCTGCTTTCCATATTTTCAAGGTTTTTGTTGCTAATCCTAACAAGCCAAGAGAGGTGAAGGTTATCTTGGCAAAGAACCATGAGAAATTGGTCTCATTGCTTCATGATCTCTCGACCGGCAAAGGTGCGGATGATGAACAGTTTGATGAAGAAAAAGAGCTAATCATCAAGGAAATCGATAGAGTGTCCCGCCTTCCAAATCTCGAACACTAGACCATCATTCCTGTGAAAGA[T/C]CCCTGTTATCTTAATTCTTCATTCTTCATCACGTCCACGCGACTATCCTGCCTGATCTATCTACTCAGAATATGTTCCCGAAGGGAGAGAAAT	SNP subset (Harel-Beja et al 2015)
nana_c11815_724	c11815_724	GA	TTTGCTGGAGTTCGAGGACGACAGCATTCTCCGCCTCCTTACTGCCTGCTACCATGTTTTCCATCAGGAATGCATAGATCTCTGGCTCCAATCCCACAAGTCTTGCCCCGTGTGCCGTGGAAATCTTGATCTGTCGCCAGAGAAGATACGGGAGAGGTTCCCAGCAGTCCTCCACGAAAAGAACATGCCGGATATCCACGAGCACAAGGAGGCACTCTTTGAAGACACGATCAGTATCAACATCGAGAAC[G/A]AGGAAGAAAAAGGAAGGAGCCGGAGCAGCAAGCGGATCACAGGAAGTGCTATTCCGAAATCAATCGAGAAGCTTCCCAGGTGGAATTCTACGGGCCATTCCATAGTTGAAAACAAACCAGATCACAGGTACACCCTGAGACTGC…	SNP subset (Harel-Beja et al 2015)
nana_c7810_319	c7810_319	GA	AACTCCCTCCATTCACCTAACATCAAAGGAAAATTGGGATCCTATCAAACGACAAATCTAAGAATCTGCCAGAATTGATACAATCAGTTAAGTTAGTCCAGCTCCGAATCAATTCTACAAACGATATATGTCTGGTTCACATACTGAACCAGACTCTGCCCACAATAGAACTCAAACACATCAGCAGCTTCCACTGACAGTCCAAACTTTTCGGGTTTTGATGGATATCTGATTTGTCCCATACTTCTGC[G/A]AAAAACAAGTGGGACTACCGATAGCCTCTTCCCCTTCCTCTTCCACCCCAACCCCTCCCTCTTCCCCTCATACCGCCTCTTCCACCTTGAGACAAGCCTTCAAGTGCCCTGTTAACAAGCTGATTTTGCATCCCACCTGCTCCA…	SNP subset (Harel-Beja et al 2015)
nana_c8554_297	c8554_297	AT	GCTAACTCATGAAATCAGAAGCACACTTGATCGGCACACTATACTGAAAACAACCCTTGTGGAGTTGGGTAGGACATTAGGCCTGGAGGAATGTGCCCTGTGGATGCCTTCACGAAATGGCATGAATCTCCAACTCTCACATACTCTTCACCACCAAACATCCGTCGGATCTAACATTCCAAAAAAACCATCCTATAGTAAATAAAGTCTTCAACAGTCCACAAGCAATGCCTATCCCATACACTTGCCC[A/T]CTTGCAAGGATAAGACCTTTTGTGGGAAGATCAGAAATTGTTGCTGTCCGAGTACCTCTTTTGAATCTCTTGAATTTTCAGATTAATGATTGGCCAGACCATTCTGCGAAAAGTTATGCTGTGATGGTTCTCATTCTTCCGACA…	SNP subset (Harel-Beja et al 2015)
nana_c15733_979	c15733_979	GT	GTGTTGAAGAACTATTCGAGGGCAACGTTTTGTTGTCATGAATGTGAAATGTGATGGGCTCAATGAAATGTCTATTCAGCAGGCGGAAGATCAATTAATTACCAGTCCAATAAAATAGACCAAAGAAAATTAATCAAATTTTGTAGTTATAGGGAAATTCCTTACAATATGCGTTTTCTTGTCCGGGCAGAATGAAGTGATCAAGCCAACGATCGAAGGGATGCTCAGTATAATGAAGTCGTGTGTGAAG[G/T]CGAAGGTGAGGAGACTGGTCTTCACGTCTTCCGCCGGGACTGTCAATGTTCAACCCGTCCAGAGACCTGTCCACGACGAGACCTCATGGAGTGACCTCGACTTCGTCTGGGCGACCAAGATGACCGGTTGGATGTACTTTGTGT…	SNP subset (Harel-Beja et al 2015)
nana_c11157_2173	c11157_2173	GT	CCATTGCTTAAAGAGGACAGTTGCGGGTGGGATCAAATGTTACAGCTCCCTGAAGAGGAGTTCTCTTTGGAGAAAATGAAGGAGCAGTTACTGCAAAAGCTGTTGAAGGAGAACTTGTATGCATGGCTGCTAGAGAAGGTTGCAGAAGGCGGAAAGGGTGCTAGTGTATTGGACGAGGAAGGCCAAGGCGTGCTACATTTTGCAGCTGCTCTGGGCTACGATTGGGCCCTACAACCAACAATTCTGGCTG[G/T]TGTGAGTGTCAATTTTCGGGATTTGAAGGGTTGGACTGCACTTCATTGGGCAGCCTATTGTGGAAGAGAGCGGACAGTGGCTTCCCTTATGTCACTTGGTGCAGCACCTGGAGCATTAACTGACCCAACTCCCAAGTACCCAGG…	SNP subset (Harel-Beja et al 2015)
nana_c5003_1196	c5003_1196	AG	AAATTAAGTTGTTGACCCTTATATCGACAGTTGATGACTTGAACTACCCTGAGAAGACGAATACATATTATATTGCAAATGCCCCATACATCTTTTCTGCCTGTTGGAAGGTCGTCAAGCCCCTATTGCAAGAGAGGACGAGAAGAAAGGTCAAGGTGTTGAGTGGCTCAGGAAGACAGGAGTTATTAGAGATAATGGATGAAGCTTCTCTCCCTCATTTCATTAAGCGGGAAGGCTCAGGGTCGGGATC[A/G]TCTCGCTTCTCAGGCCAAGGAAACGAAAATTGCTTCTCACTGGACCATCCCTTCCACTGGGACCTCTACAACTACATGAAGGAGCAGTCTCTGATCCGTGAGCCCGTTGCGCCTGTCAAGCAGGGTTCATTCCACGTAAGCGTT…	SNP subset (Harel-Beja et al 2015)
nana_c6558_951	c6558_951	GA	CTTGCAACCCCAGTTCAAGTGCCTTCTTCCCGCTAACCAACACTAATGCAGCTGCACCATCACTTATGCTGGAAGCATTGCCTGCAGTGACAGTACCTCCATTCTTGAAACTCGGTTTGAGCTTCCTCAGTTTGGCCCCGTCAAACTTTTCTAAGCCTTCATCCTTGTCGATAATTGCAGGCGGCTTTCCTCTTCCCAAGGAGACTTTAACTGGAACCAACTCCCATGCAAAGCAACCATTCTTCTGTGC[G/A]ACAATTCCACGCTGAAAGCTCCTGATTGCATAAGAATCCTGTTCTTCCCTTGTGATGCCATGTTGCTTGGCACAAATTTCTCCACAAACGCCCATTCCAAAATCATTGTAAACATCCCATAGTCCATCTTTCAGCATGCCATCA…	SNP subset (Harel-Beja et al 2015)
nana_c5059_322	c5059_322	TG	CTGATCACCCCGTTTATATACAGGCTCTTCCCCGCCGTTGCAGAAGCCATGACCGGCAGAGAAATCTTCCACAAGATGAAGGAAAAATTTGGGTTAGGTTCAGCTGCATCTGACTCTGGAAAAGGGAAGAGTAAGATGTCCAAGCACA[T/G]AACGCATGGATTTTACTTGGTTAAGGGGAAAGCATTTCATGCTATGGAAGATTATGTGGTTGCACAGTTCAAGCAAGTC	SNP subset (Harel-Beja et al 2015)
nana_c13232_1849	c13232_1849	GA	AGGGTCAACTGCATCCACTCTGTTAGTTGAGGCAACCACTATAACCTGTGCTCCAGGTATTGATGATGACCTACTTGAGTCCATAAGTGTAAAAAGCTGAGCTGCCAAGCGAACATCTTGTTCTCTTCTAGAGTCACGACGAGGACAAAGCACATCTATTTCATCTATGAAGATAACCGACGGCTTGCCCGACTTTGCTTGGGCAGACGCCTCTGAGAAAGCCTCTCGCAGTATCTTCTCACTCTCTCCA[G/A]CATGTGCTTTGTGAACAGAATGTGGACTGATAATGGTCAGTTGCGCATTACATTCTCGGACAACTGCCCGCACCAAGCTTGTCTTTCCAGTCCCCGGCGGTCCGTACAGAAGCAAACCTCCCGGCCACTTGAGTCCGAGCTTCC…	SNP subset (Harel-Beja et al 2015)
nana_c2942_647	c2942_647	GA	TCTTCTCACTTTTGGTCTTCTTGGCATTGCGTTTCGTGTAGGCCTCATGATTGGCTACGATCCTTTGAGCTATTGACGTGGTGGTTATATCTTTCGGGCTCTCAAGTAATCGGAAGATTCCCATGCTCTTAGGTACTGCATACGGATCAGCTCCAACCATCGCTGAAGCATTGCTCTCCGCAACGGTGCCATGCACGACCAGCGATATGTTAAATGTTATTATCATGTCTTTTGTGATCTCCGAAGGTGC[G/A]CCAATGATCACTTCATCAACATATCGACAAGCCAACACACTAAGGCTGCGTTCATGTAGATGCATGATAGGGTGGTTATTTCCTCTGCATTCTCTTACAGTATGGTCAGGGTA	SNP subset (Harel-Beja et al 2015)
nana_c5120_828	c5120_828	GA	GACTTGGAGTGCTGCTATATCACAGGGATCTTTGCATACTCCTAGTTTGACGAGGAATGTGACACTGGATCCTTTACCCTGGCCCTCACTCTCAACCCATATGTGACCTCCCATGAGACTGACAAACCTTTTACAAATGGCAAGTCCAAGTCCTGCTCC[G/A]CTACTACTTCGATTGGGTCCATTTCGAGGCAGAGAGAATTTGGTAAATATATTGGGAAGATCTTGGGGAGCAATGCCACAACCCGAGTCCGTAACCTGAACTTTCAAGTAGAATTGGTCCTCTAGGGATGTGGGATATAATTCAGGTGGTAGCCAGTCTCCTAATGATTCTCGTTTAACGACAGAAGCTCTAATGGAAACATAACCTTCCTTGGTGAACTTCACAGCATTTCCCA…	SNP subset (Harel-Beja et al 2015)
nana_c11256_273	c11256_273	GA	TTAATGAAACTACTTAGAACAAAGAAATTTGTCAGATCAAACCACTCCTAGAATTTAATCAACAGATCATGATGGGTGTCCATGAACCCTCCCAGATAAAATGATCAAAACTATAGTAATCTTCCGCATCGGCAGTGAAGAAGCAATCACGAGATGGGTGAATTTTCAGAACCCTGCAGATGCAACAACTTGATAAAAACCATCCCTAGTTTCTGTATCACAGATCGACAATGTTGGCATAAACTCATCC[G/A]TATGCATTCCTAATACACTCATAAGCACGTCCTGCTCCTTGTCTCCGGTTCTTCGCTACCTGAATCATTGGGGACGATCATCAATTCAGTTCAGCCATAGGAACTGGTGTCATGAATACGATCGTCATCAGCAGACCAGGGAAG…	SNP subset (Harel-Beja et al 2015)
nana_c11619_335	c11619_335	TG	CTTACTAGCCATCACCTCATACATGCGGATGACATTTGGATGTCTAATCAACTTCATTGTCGAAATCTCACGTTTTATCTGAGCGATCATTTTATGCTTGAGAATCTTATCCTTCTCGAGGATCTTGATGGCAACGCTCTCTCCGGTTTCGGCGTTCCTTGC[T/G]AACTTCACCTTCGCAAACGTTCCTTCTCCGAGCGTCCTCCCGAGCTCGTACTTCCCCACACGCGTTCTCCCGCTGGTGCTCGCTCGGGACGCCATTTCCCCTTCCCTCCC	SNP subset (Harel-Beja et al 2015)
nana_c9544_1132	c9544_1132	CT	AGCTCGCAGCAAAGGATGCCATTTCAAGAATTGCGAGGAAATACCCAAACTTCGTAGGTGCTGTTTTCGCCATCAATAGGAGGGGCGAACACGCCGGGGCCTGCCACGGTTGGACGTTTCAGTATTCCGTGAGAACCCCTGGAATGGATGACGTCGAGATTTTTAC[C/T]GTAATACCTTGAATTGAACTTGGAAATACACTCATGTTCTGCACTCGTGCCATTGTTTGTATAATTCCCAATAAGAAGGTTATGTTGTTGCCATGCAATATATATTCATGAAATCTGTCAGTTGGTTGTACTTTTATGAGTTAAAAGGAAATTGTGCTCACTCCCAATATATTAGTTTTATTTCGAGTTGAGACCCTCTGCACACACGCCCTTATTAAATAAATTAAA…	SNP subset (Harel-Beja et al 2015)
nana_c7374_924	c7374_924	TA	TTTGCGAGACAATATGGATGCCTTTTCCTTGAGTGCAGCGCGAAGACTCGGGTGAATGTGGAGCAATGCTTCGAGGAACTTATTTTGAAGATATTGGAAACACCGAGCCTACTAGCAGAGGGATCAATCGGTGTGAAAAGGAATATCTTCAAACAGGCACCACCGGAATCTAGTGCGACTAGCAGTTGTTGTTAATGGTAGTGGCATCTTCCTACCCTCTGCTCAGGTCGATCTCATTTGTTGATTGATA[T/A]CGGACATTCCTGCATTGAGCGGGATTGATGTACTTATTTGCTTTACTTGCCAAACCTGCTGACTCCATTAAGAACATTCAAAGTAAAAGCATAGAAGAAATATGGGTGATACGTGG	SNP subset (Harel-Beja et al 2015)
nana_c10245_860	c10245_860	AG	TAGCAGCTGTTGGATTCAAAGATAGAAGGCTTGAGATTCCACGCGATTTAAACCCTCAAGTGGCTTCTCTGATTGAAGCTTGCTGGGAGAGAGAACCGTGGAAGCGTCCATCTTTTTCTATTATCATGGAAGCTTTGAGACCATTGATCAAACCTCCAGTACCTCAACGAAGCCGTGCAGACATGCCGTTAATCACCTGAACTACTCAACAGTCGAGATACCCATGCAATTATTCGACATTCTTTTTGGA[A/G]ATAACATTTTCTGGCAAGGAACAAAGTTCTCGTGGAGCCTCTCTGAGTTTCTCAATTCTGCTTCTGACGATGATGTTTTTGGCCTTGGACATGGAACTTGCCTTTCAATAAAACAGTAATAGCTGGATGTTATTGGTAGAGAGC…	SNP subset (Harel-Beja et al 2015)
nana_c4415_1351	c4415_1351	CT	TGAAGAGACCAGTGGCAGTGGGAGAGGAGGAGCAGCAGCAATTGGTGGTGTCTGGAGTGGAAATCGCAGGGGTTATTAGGAAGTTTATGGATTTGGAAAGTGATGAGCAGATGCAATTAAGGAGAAGAGCCATGGAACTCCAGGAAATATGTCGTCAAGCAATCCAGCCCGGTGGATCATCTTACAGCAACATTGATGCTTTTGCCAGTGAGATTTCAAAACTGGGGTGTTTCTTAGATAGATTTATACA[C/T]GTTATCGACTGAGGACAAGACAAATTGGTGGCCTGGTTGTTTTTCCCAGTGCCATATATAACATATCTGCTGCAGGGAGTATGAACTTGTACTGTTCTTTTCTCCTGCTTATCAAACTTGGTGGTTTCCGTTCCGTTTCTGTTC…	SNP subset (Harel-Beja et al 2015)
nana_c4258_927	c4258_927	GA	CACAGGCTTTCTGAACTGCAATTCCAAGGTCCACCGCTCCTTTCCCACCATGGGCATGGTGGGTACAAATAACAGCATCGAAGGCTCCTGCCGCCATTGCAGCACTCTTCACAGCATTCAGTTCTGCCTTGGTATCAGTTGAGAACATATTCACTGCCACAACGACGTTCACCCCATAAGACTTCGTGTTTGAGATGTGCCGGGCCAAGTTCACACAGCCTGCTTCAACAAGCCCAACATTCTCTGTCAC[G/A]TATGCCCGATCGAGGGGCTTCCCAGCAACAACCTCAGGCCCACCTCCGTGCATCTTCAGGGCCCTTATTGTCGCAACTATAACTGCACACTGGGGAGTTAATCCACTATACCTGCACTTTATGTTCATGAACTTCTCGGTTCCA…	SNP subset (Harel-Beja et al 2015)
nana_c8915_2218	c8915_2218	CT	TAGTCCCTTGACTTCCAGTCTCGTGGCTTGAAGTCGCATCGTTGTGTATGACTTGGAAAGGAGGTGAGTAGTAAGGCTCCATCCCTTGCATCGGCTGGTAATAGAATCGCTGCATGCTTGCCGAACTCTGAAGTTGCTAAGAAGTTTGCATCAAGAAACTTCTTCTCTCTGTGGGATGCTAAAATAACTGCAGCCGAAATGAATCAAATGATACGAGAAGGGCCTTCTATGAGATATTTGCAACGGAGTT[C/T]GACTAATCAGTCATTTGCCAAGAATGGCATGGCGATCTTCAAACTTCGGAATTGCGAAGTAGTGAATGATCTCGCACAGATCTCAGAAATGTTGAGCTTTGCTTTCCCCTGTTTCTTCTTCCTTCTTGTCCAACTTCTCCTCTT…	SNP subset (Harel-Beja et al 2015)
nana_c5074_1301	c5074_1301	TG	GGAAGACATGTTTCTTATATTTGCATCCGATGGCCTCTGGGAACAGTTGAGTGATGAAGCCGCTGTAGAGATCGTTTTCAAAAGCCCGAGAGCTGGCATAGCGAAGAGGCTGGTGAGAGCAGCACTTCAGGAAGCGGCTAAGAAAAGGGAAATGCGGTACAACGACATAACTAAGATCGAGAAAGGGATAAGGCGCCACTTTCACGATGACATTACCGTGATTGTAGTCTACCTCGACCACCACCATTTC[T/G]CTTCAGGCAATCGACTGAAGCCCTCCAAAGTCGGGTGCATCAATGCACCCTCGGACATCTTCTCACTGAAAGCAAACGACTCGGGAGGGAACCTGCTTCACGGTAATGGCTGAACATATATAGGTGTCCCAAACTTACTTGATA…	SNP subset (Harel-Beja et al 2015)
nana_c4488_612	c4488_612	TA	CCGAGCCAAAAGGACAGACGGTCCCAATGGATCAACCATAGAGATTCCCGTTCTTTAACCAGACTTCCTGACATCCTCGAAATTTCCTGGGAGCAGTTAATCCCAAGAACCTTGTCAGTGAGAAGAAGAATTCCTAGTCCCTTCATCAACCTCCTAGTCCGAAGTAGAAGTAACAAAAGACCTCGCTCTGTTGCCTTCAGTTTCTGTGCTCTTCCCTTCCATCTCCCTCACAAGCATCTCCAATTTACAA[T/A]ACCCGACCGATGAAGAACTTCACATTGTGTCATGAAGGTGAAGCTAGCATCTCTCATCCCCAACCCAATTATCTTTCTCTTTCGGACCTGTTGGCCCCTCCTCTCCATAAAGCTCTGTTGGAAACAAGTCGAAGAGATTCTCCA…	SNP subset (Harel-Beja et al 2015)
nana_c6244_1725	c6244_1725	CG	GAGAAAAACATTGTAGGCGAGCGATACGCCCTCATAGACAGCACGCTATTCAGCTCTCACAAACCCAACAAGGATTATTAATGGCGCCAAAAAATATGCCAAAGTCCGACTTCTACGAAAGGAAAACAGATCCCAACTTCTACGAAAGAAGAACAGATCTCATCATCAGTTCCTTCTACTAAATATCTCAGATTCGTCTATGCTCAGGTGATAAACATGCTTAAATCTCAATACGAGCCAAAGCAATATT[C/G]AACCCATCGTTTGCAGAAGCAGAGCCCTAATGAACAGAGCACCTCTCAGTGCGAACGCTTAATAACGAGTCAGACCCCTAAA	SNP subset (Harel-Beja et al 2015)
nana_c10520_1025	c10520_1025	TA	ATTGACCAACTCGTGCGATGTCTCAGCGACAAATTTCACCATAAAAGATAACAAAGTACCGACAACAGGAAATGAAGGAAACTCTAAGAAAGAATGTAGTCTGGCTAAATTTTCTGGTCCAGTTAGAGCAATGGATGAAAGCAACAAATCCTCAGCAGTTGAGAACATTAACTATGAGGAAGATTCTCAAGTAGTATCTGCTAAGAGATTGAGATCTCATGTCTTAGTTGATAGTTACAAACCGGATGGC[T/A]CAAATCAGGAGGAAGCAACTGCCAAGAGAATGCGGAAGCCAACGAGAAGATATATTGAAGAACTTTCAGATGTAGAATCCCGAGAGCGCACTAGCAGGCTAACAAGTTCATATAGGGGTTCTGGGCAGGGCTCTCCTCAATCGT…	SNP subset (Harel-Beja et al 2015)
nana_c9654_1055	c9654_1055	TC	TTACATCACGGCCGATCAGTTCTTCGCTGCTCGCATCTCCCCTCTTCAGTCGGGATGCTGTAAACCTCCCACTGCGTGCGGCTACAGCTACGTGAACCCGACGGTGTGGACGAACCCGGTTAACCCGAATGCAGACACGGACTGCTACGTGTGGAACAATGACCAGAGCCAGCTCTGCTACAACTGCAACTCTTGCAAGGCCGGTCTCCTGGGGAACCTCCGGAAAGAGTGGAGGAAAGCGAACGTGATC[T/C]TGATCGTGGCCGTGGTGGTCCTCATCTGGGTCTACCTCATCGCGTGTAGCGCCTTCAGGAATGCCCAGACCGAGGAGCTCTTCCATAGGTACAAGCAAGGGTGGGCTAGATGAACTTGGCCTCAGTTATCCAGCAGTCAACCGT…	SNP subset (Harel-Beja et al 2015)
nana_c8681_1903	c8681_1903	AG	CATTTCGATAGCTCAGCTTCTGCTCGTAAAACTGAAATTGTGCTTTGGAGGGCGATAGGATTCCTAACCAAAAAGATACAGAAAACTCAAAAACAAGACGTTACGCATCATAATTCCTAAAACTGAACTATACATAGCATCTTTTATTGTTTTTCGATTATTTTGTCAAGAGAAGCGAATGAATGTTCTGCAAATTTATCTGCCTTTGGGAGAACCTCCATCACGAAGCCAAAGTCGTACGTGGGCAACT[A/G]TCTGGCACGCAAGTAAGGACATCTCTGTAGTCTCGCGAGATAGTGAAGGAATCATACACCTTCCCATTGCTGCTCTTCTTATACTCAAAGAGAAGAGATGAATGATTGAATGCGGTCAGCTTCACGAACCCGTAGTCATAGTCC…	SNP subset (Harel-Beja et al 2015)
nana_c9528_492	c9528_492	TC	CTGAAACGAACAACCTGATTCCCATGGGGAGACGGCATTTGTCGAGCGTTGATCTCTTGGAAGCCACCACACAGATGGAACCTTCCTTCAACACATAAGCAGCAATATCTTCGAGAAGCTGGAGATCATTTCTCGCACAACCTGTTGGCTTCTTCAGCCGGAGGAAAACAATGGGGGATTTTGGGTTGCTCGCCAATGAAAGTCCCGGTATGTCCGAGAGTCCTTTCCATAACAACGCAATGTTTTCCTT[T/C]AACTTTCTTATCAGGCTGGGATTTTCTTCTAGGATATCGATGGCAGTAATTGCAGCACTCGCTAGGTATGGAGGCAAAGATGCAGAGAAGAGATACCCAGAGCCACTCAGTCGTTGGTGATCATTGACTCTAGAACTGCCAGTG…	SNP subset (Harel-Beja et al 2015)
nana_c6958_663	c6958_663	CG	TCACGGGCTTAAAGACGCGAAGATTGACCGGTTTGAGGGTACCCACGATGGTAGACCTTTAGACTGGAGCACCTTGTGCAGTCTGCTGCCCGTTGAAGTTCGGATTAGATTGCAGTGGTGGGATTAGCAACGGGACACTGCTGGACGATCCATGTTTTCCTGTACGGAATACACTTTTTAGTGAGCTGTGTAATAAATGCAGAACATAAGCAGCTTCGTAGAGTGCAGGATGAGTCCTTTTAATTGGAAA[C/G]AAGTAGTTATGGCTGTGTCTGGTTTGGTGCTTATGCACCTATATCCTATCTGACCAGGTTTGCACCCTTGTTGAGTTGAATATTAAGTTATTGTTTACCTTTTATTACTATATATTTAGAAAAAAGGAGTATTCA	SNP subset (Harel-Beja et al 2015)
nana_c9527_466	c9527_466	AC	ACTCCGACGTCACCTCCTCCGTCCCATCCTCCCTCCTCCGATCCCCGCTCTTCCGCATCCTGGACGTTAAGTCGGGGTCGGTCCCACTTTCACCAGAATCGGACCCGCAAGGATTGCCTCTGGACCGCCAGCAGCACGGCGTCGTCATGGCCCGGGCCATCGAGGCTTTCCTGGCCCGATACGGCCCCGACTCGGCCCGTCCGGCTTGTGCAATCATCGACCACATTATGTACCGGGCTCAGGAGGTGTT[A/C]GCGAAGTTCGGGATCCCAACTGTGACGTTCATCACCTCCGGGGCCTGCTGGGCAGCGGTGCAGCACGCTGCGTGGGTGGTCCGGCCCGATGACATGAGGCCCGGTGAGGTCCGTGCCCTGCCCGGTCTGCCCGAGGGAATGGTG…	SNP subset (Harel-Beja et al 2015)
nana_c7536_790	c7536_790	GA	ATATGCTTGTGTGCTTCTTTCCTCCTTTAGCGAAAGGCTTTTTCTTTCCATTGCAAGTGTGAGCATCACAGAATTGTCGCAGAAAAAATTCATGAAGACGACTTGCTGATAAACCCTGACTCACTGGAAAGCATCTATCTGCAAGACTCTCACATAGATGGCGATTTCGAGCTGCAGCTGCAGGATTGCACTTGGTCTTAGTTGACTTTGAATTTATTATGAAATCACAATGTAGTGCTCCGCAGAGATC[G/A]GCTAAACATTTGCTGCTACTGACATTCAGAAGGTTGTAGTGCCTGCTGTCAAAATGCTTATCAAGAAACTTCTCA	SNP subset (Harel-Beja et al 2015)
nana_c2369_145	c2369_145	TG	TTCCCACCAACCACCGCACTTGGCTCTGATTCACCAAATGAGCGACTCAGAGATCTGAGAGGGCGCACAGAGAGTCCGTACCGGCTTCGAATCTTCGCGCTCTGAGCTTCGTCGAGGTAGTCCGGTGGAAGCATTGATGA[T/G]TTTACATATCTGAGAGGACGCACAGAGTCCTGTACGAGCTTCGCTCCTCTGCCAACCACCGTATCTTCGCGCTCTGAGCTTCGTCGAGGTGGTCAGATGGAAGCCTTGATTAGTTTACGGATCAGACCTATCCGAACTCACTGGAAGCAGCATCGTCCCCCTTCTCTTCCTGCATATACATTGAAATTGACAAATAACTCGCAAAGAAATCGGGTCGGGATGATTAGCAGCTCGAAGCCATTCAATTCAG	SNP subset (Harel-Beja et al 2015)
nana_c13285_2063	c13285_2063	AG	TATCTTCATTCTTTCCCTTTCTCTCCTCATTACCCTTCTTCTCCCGTAGAAGTAGGTCATCAGAGGTATCTCCCCGCAGCCCCAATTGTTTTCCCAGGGGTATCATCGTCCTTGTAGTGCCGTTGTCGGAACCGGAGTGGTAGTTGATGGCAGGGAACAAAGCTGTACATTCTTCTTGTTCTGTTTCTTCTGTGTCGAACACTCGGGTTTTTCGCTGGGTTGAACTAAGTATTGCTTCAGTCGTGGAAAC[A/G]TCGTGCGATTGCCGGGCGAAAGTCTTGTGGTAGCTAATGGAAATCATGGACGTTGTAGGATGTCATTGTAAATATTGTGATGC	SNP subset (Harel-Beja et al 2015)
nana_c3918_842	c3918_842	GA	CAGGTCTGGGACATATCTCCATTCACAATCTACAATAAACTTGTAGTGGTATATGCCTGATGGTAGGACCAGTAGAATTGAATGGTCCTTGCCCAATCTCTGAAGTATCTTCCTCGACGTCCAGTTGTCCCATGATCCTTCAACAGCCACTTCATTGCCACCATAGCTCCAGGTGATAATTGTGGGGACTCCTCCCTCGGAAGGTTGGGCTGTTCCCGGAGACTCATTTTGCTTATTTTGATTGAGAAAG[G/A]CCGGACCTTCAGGCCTTAGCAGGGGAGCTACAGGAATCTGAGGAGCGAACAACAGAGGGGATCGGGAGCGGCCAGGGCTGGCTGGGGGAGTATTGGCCATCAAATCCGACGAGATAACACGGCCAGGCGTATGGAAGTTTGGAG…	SNP subset (Harel-Beja et al 2015)
nana_c13061_935	c13061_935	AG	CATTGGCGACTGGTACACCAAGTCCCACAAGCAGCTCAAGGCCTTGTTGGATGGCGGCCGGACCCTCGCCAGGCCTGATGGTGTCCTCATCAATGGGAAATCTGGAAAGGGCAACAAGGACGAGCCCCTCTTCACCATGAAGCCGGGCAAGACCTACAAGTACAGGATCTGCAACGTCGGCCTTAAGAACTCCCTCAACTTCAGGTTCCAGGACCACCCGATGAAGTTGGTGGAGATGGAAGGTTCTCAC[A/G]TTGTCCAGAACGACTACGACTCCCTTGACGTCCACGTCGGCCAGTGCTACTCTGTCCTCGTGACCGCTG	SNP subset (Harel-Beja et al 2015)
nana_c15864_287	c15864_287	CT	TTGCATAATAAATTAGAGTCGTCTATTTTCTTCTTTTCTTATTATTAATCATTAATTAAGTACAAAATGGGCCTCCCCATCTGATGAAACTTCAGATCACCCTGCGTATGGCAGCCCGAGCTTAAGAGACGTATCGGAGCTCTCGTAGTCCATGGGAGGGCCGGTGGAGTTGCATCCGTTGGTGACCGACTCCGATGATAGGCCTTCCTCGTAGTTCACGAGGTTATCTGAATCCGCGGTGACGAGTCTC[C/T]GCCCATTAGATATGTCCATCACCTGTTGCCTCAGTCTCTCGTTCTCCTCCCCCAATTGCATTCCCTTCTCCTGAAGTTCCGTGATCTCTTTCATGATGCACTCGCCCTTCTTCTCGATTATGCGACCCAACCCGGCTTCGAGAG…	SNP subset (Harel-Beja et al 2015)
nana_c5637_982	c5637_982	CT	CCTCTGCTGAGCATACACTAGTCAGCGAAAAAGGTGATGAATCATCTCTTAATCATAAGCAATGTGAGGGATCCCATATTTCTCAATTTCTGCCTACATCTCGACGGATCGTACAATTTTCCAATGGAAAGGGTCCTGGTCCAAATGCTCGAGTTGTTTACATCGATGGGGCATTTGATCTCTTTCATGCTGGACATGTTGAGATTCTGAAAAGTGCAAGACAACTGGGAGATTTTCTGTTAGTTGGCAT[C/T]TACCCTGACCATACTGTAAGAGAATGCAGAGGAAATAACCACCCTATCATGCATCTACATGAACGCAGCCTTAGTGTGTTGGCTTGTCGATATGTTGATGAAGTGATCATTGGCGCACCTTCGGAGATCACAAAAGACATGATA…	SNP subset (Harel-Beja et al 2015)
nana_c7245_2333	c7245_2333	CA	TTCTCTGTCTCAATCCAAGGAAGATGGCCTCAACTGCCAGGCTAATAAGGAGGAAGGGATCAAGCTCACAAGCATCGATGCAGTTGGGAACATGCAGCAAGGCATCCTCGGCACTCATGGCGGTCAGTCTTCTCTCCAAGGCAATGTGAATCCCTCCAAAGAGAGAGAGGAGAGCATGGTTGTTCAGGATGCAATTCATGAGCATGAGCTTGAGGGTGATGATCAGCAGGATGGGGAGTATGATTATGAG[C/A]ATGTTGATGAGGGGGAATACAATTATGATGGTGAGAACGGGGATGAAGAATATCTAGATGATGAGGATGGTGATGACTTTGCTAAGAAGGTGGGTGTCATGTTGACTTGAACAAGTGACTCCTTTTGGCTTTGAGATGGGTAGG…	SNP subset (Harel-Beja et al 2015)
nana_c8688_523	c8688_523	TA	TCGTTTCGACACACCAACAATGAAACCCCGCAAAAAATAAACATAAACCTGAGATGCCCTGATAAAACCCAAAAAACTGCCTTCTCCGTCCGATAAATCTCATAATTTTGGGGGGCACCTGAACTCTATCGTGAATCTGCAAACCCCTCGATGCCCTGATTTTCATTTACAAACACTCAGACCACATATTCTGACAAGGAGCAGAAGAAAATTGCTTTTTGTCTCTCTTAGAAGGGTTCCATTGTCCCGC[T/A]CTTAAGTCTCTCCATCCGGGCTTGGAGGCCAGACAAGGCCTTCTCATCCATAGGGAGGACTCCAGTCTGCCCAGCGTTCTCCACATTGGTCTGATCCAATGGGTTCTGCATCTGTCCATGGGCCCCGCTGCCGTTCATGTACAG…	SNP subset (Harel-Beja et al 2015)
nana_c8093_2598	c8093_2598	TC	ATGAGCAGTCCTGCTTCGGTCCGATCTCCTATTTGCATCCCTATCATCCTCATCGTGTCGATTCCGTCGGGAATGGCTATCTCTATATCTCTCTCTATCCCTATCCCGCCGATCACGCCCATTATCATCTCGATGGTGTCTCCTTCTATCCCGCGATTCCTCACCCTCCTCAGACACATCATCTTCTTCCACTCCTCTGCCGTCCTCATCTTTCTTGGTTCCTCGCCTACTACTACCATTTTCATGCCTA[T/C]TCCGACGGCCATCCCTTTCCCGTCTATCTCTCTTTCTGTCTTCCCATCTATCATCTTCTTCAGAACTCTCCCTATCTTCCTTCCGTTCTTCTCGCTCATCTCGTCTAGCTCTAATTTCGTATCTAGAGTCCCTGCCGTCAGCCT…	SNP subset (Harel-Beja et al 2015)
nana_c12450_1099	c12450_1099	AG	AGACTATAGTATCTGAGCTGTCTGCTGTGAGCAATGAGCTATCCAAGACAAAACACGGCCCTCATCTCACACGGAAACTTGATGTTAATGGATATGCTGCAAGGCCTGAGCAGTGGAAGAAAAAGCAAGAATCGAAGCAATCGACTTTCAAGGAGTTCTTTGATATATTTGGCTCTGGTGAGACCAGGCAATGTAAAGACGACTCTTTCGTTGCGAAGACCTCTAAGCAAACATCAAAGGCTACGAATTT[A/G]AAGCAGATGAGGAAAGAGATTGATCAAAGCTTGAACTCTGGGACACCATTCTTGAGCAAGTCAAGTTTCAAGGGACACCGGGAAAAAGTTGGCGACGGCTCAAAGAGGAAAAGCAAGAAGCAGAAACGATAACTCCTCAAAGAC…	SNP subset (Harel-Beja et al 2015)
nana_c4221_1258	c4221_1258	GA	GAGGGAGCTCTAGCCACTTAGTTGCTAGCTCTTTCGATTTGATTATCTTGGGATTAAGCTATTAGGGTTATGTTGATTAAAATCGATTGACGGTCACTAGTTTAAACAGATCGTAGGAACTCTAGTTTCTTTGATTTGACTGTTTAGGAATTGCGATCTGTGGTCGGAGCCTGTGCTCGGATACCGACTCAATGCATCCTTTTTGCTCTATCTCCTGCAATGAAGATAGAAATTCACCATCGATTAATGG[G/A]CTGAACTGAGGATCCCTCTTCCCAATTTTCACTGTGGTCCGTGGTTAAATTGTTGCAGGAATGTAGTGGTTGATCGGGATTCT	SNP subset (Harel-Beja et al 2015)
nana_c6646_964	c6646_964	AC	CACCCATCCTTCTAAGCTGCCACTCCAATACTTTTCGAGCAATCATGCTCTGAGTGACATTGGTACGGTCTAAGCAATCAATGCAGTTTGCCCTCACAACTCCAAGCTGCTCCTTTAATTTCTCCCCTCTCTCATTCAATAGAAGGTAACCTTTCTTTTCAAGGAAGTCTTCGATTTGTTCGTAGAGGATAGAGAGG[A/C]GCTCGAAATGAACGTGCCCACAGATGTGATGGAAATCAAAGTGCACATATCTTACATCATCACTACTAACACGTTGCATTGCGTTTGAGAACTTTTCACTTAGGCGCCCCTCACCTCCATGCTTATTGACGAGATCAACAGCCAATATGGACCGATACGTTTTCCTCAAATCCAGAAAATGACGCTCAGCAATTCGG…	SNP subset (Harel-Beja et al 2015)
nana_c6078_1586	c6078_1586	CT	TCTACTATATTGCTTCTTGATCTTGCCTGTCGATTTAACGCTGTCTGCGATTGCTTTAGCAAAGGTGACTCGGTTTCGAGAGAGTTACTGCCATCATCACCAATATGAATCGGCTTAGACTTGGACATTGAATGTACAGTTCTAGAATAGGGGGTTCTGCGGAAATCATGAAGCCCGTATCTGCTTCTTTGAGTCTGTGGGGTCATATATCTATCAGGCACTGTGGCACCAGGCCAGCGGATGGATGAGT[C/T]ATGTGAGGGTAATGCAATAAAAGGCTTTGATGAGTGTCCATCCAAATCAACCAATGCTCTATCATCTCCGGTTGCTGTAGCCACTGCACTAGATCCAATTTCTGACATTCGATTACCCATGTATGCTCTAGCGATATCAACTGG…	SNP subset (Harel-Beja et al 2015)
nana_c2413_697	c2413_697	TC	TGAGCCTGTTTGCTAGCTGGTTCGACAGGACAAACCCCACATAGAGCTCGCCCTCGAGAACTACGAGGAACTCAGTTCCACGAGGGTGGGTGTGGGGTGGGTTCAGGCCGTAAGGAGCGAAGTCGATGCGGGCCAAAGAGATGCCTAAGGTGTTGAGCCCTGGGAGCTGGTCAACGGTGACAGGGGTCACTTTTGACCCGAGCTTGTTATTGGTATTGCCAGGAATATTGAGCCCTTGGAAGAGGAAATC[T/C]TCGGCCACTGTAAGATTTGGGTTCTTGCAAAATTTTCCATTCACAAACACAGCATTTTCGGGCTCAGCTATAGCCACGCAAATGTCCTGGAGGGGGCTAGGATCGTAGGCAAAGCTACTTGAGATTGCCGAAGCACATATGATG…	SNP subset (Harel-Beja et al 2015)
nana_c7445_1586	c7445_1586	GT	AGTGATGAATTTTCGTCAATGGAGGCGCAGTTTGAAGAATTCATTCAGTTTACTGAGGCTGAAGGGAACAAGCTTTCTTCCCTCGGAATGGATGGGAAAGGTATAAAATGTTGAACTCACTTCTTTCTTTTGAGAAATCAGCAAGTTCTCCAACATATTTGCGCACACTAGACATAACAAATTCAAGAAATCATTTGAATTTTAGACTCAAAAGTGATTATTTGAGGGAAGTGGCTCAAGAACTGTGTCC[G/T]ATAGAAGTATGCTGATTCAAAACTCTTTTATCTCCCGTTTGCTCCTGAAAATTTGCAGCTATGAATGGCACTGATGCAATCAAGAACATGACTGCGTTGAAAACTCTGGATGCTAATGGCTTTTGGTCCAAGGGACAGCCTGCA…	SNP subset (Harel-Beja et al 2015)
nana_c4074_1376	c4074_1376	TC	CTCCCCCAGTGTTGTTGCCATCAATGTCAGTCCAATCGAGTATGGGCATGTGCTGTTGATCCCTCGTATTTTTGAGTGCTTGCCTCAGAGGATTGACCGTGAGAGCTTCTTGCTTGCTCTTTACATGGCTGCTGAGGCCGCTAATCCGTACTTCCGCCTGGGTTACAACAGCTTGGGGGCATTCGCGACCATCAATCACCTTCACTTCCAGGCTTACTACTTGGCCGTGCCCTTCCCGATTGAGAAGGCT[T/C]CTACAAAGAAAGTAACTACTCTTGATTCTGGTGTCAAGATCTCGGAGCTTGTGAACTACCCAGTCAGAGGTCTTGTCTTTGAGGGTGGAAACACCCTGCAAGATTTGTCCAACAACGTTTCAGAAGCCTGCAGCTGCCTTCAGG…	SNP subset (Harel-Beja et al 2015)
nana_c8035_1576	c8035_1576	CG	TTTATTGTCTCCCTAGGTATTGTATACCTACAATTGCGAGGAGCTTCGCAGCTCATGTTTGCTCTAGGACTGCCAGAAAAGTTTGATGAAGAAGGAACAGATCTTGATCTTGACAAGTTATTCACGCACACATCTTTCCAGCCATCTCTGCTGCTAATACCCAGAGGCTCAACCAAAGCACCAGACAAATCATTACTAGCAAATGCTTTTCGACCGTTGTGGCAATCTGCGTCTGGACTTCTTGCATCAC[C/G]GTCAGTGGCGAGCATATCAGCCAAAGTGCTACCCCTGCTGAGTTCACCCATATCCTCAGACTTGTGAGTCATTTTCCACCGCCTTGAGAGCCTTCTCTTAGCCTCCCTAGTCACAGAAGATTCGGTCGAACAAGATGCATGTTT…	SNP subset (Harel-Beja et al 2015)
nana_c1825_1214	c1825_1214	AC	GACTGCAACTCGACTTTGCAAATCGGATACAACCAGATGGGATCAACTGATGATCAGGTGAATGCTGCATCCACCAGTCAAACCGTGACCGGATATATTCCTGGGTGGATGTTCAATTGAAGCATACATGAAGCTTTCTTCCAAGCTCCAAGGATTGATGACACTCGACACTTCGTTCTACCTGCAACTGTTTTTATATATGAATTTACGGGCTTGCCTTTTCTGCTTTAACCTGTAAGTAGTGCCGCAA[A/C]GAATAAGTAGAGATTGTCCGAAGCTGTTTCCGAACAGCATAGAGGATATATCTACTGCTTTTGCTTTTTTCCTTTTGCTTGAGATCCATAAGATCCCTTTGGAGATCATGAGGTTTGTGGCTTGTTGATGACTGATATCAATTA…	SNP subset (Harel-Beja et al 2015)
nana_c7365_2514	c7365_2514	AG	CAAAGCAATACACAATCAAACACGATGCAAATGGGAATACTCACGTCTCCGATCTTACAGTTGTGGATGTCTGCAGCATGAGAGAGGTCTCGTATCTTCTCAACCATGCTGCTCATAGCAGATCTGTTGGAAGGACTCAGATGAATGAGCAATCATCTAGAAGTCATTTCGTTTTCACAATGCGAATTTCTGGAGTTAATGAGAGCACCGAGCAACAAGTTCAAGGAGTTTTGAATCTCATCGATCTCGC[A/G]GGGAGTGAGCGCCTCTCTAAGAGTGGGTCCACTGGGGACCGCTTGAAGGAAACACAAGCTATCAACAAGAGTTTATCATCCCTAAGCGATGTTATATTTGCTTTGGCAAAAAAAG	SNP subset (Harel-Beja et al 2015)
nana_c7762_566	c7762_566	CT	CCGACGTAGGCAGACACAACGGAGAAATTGGCCTACACAATTCAGAGGGAGCAGATGTAGGTTAGACCAACCCTGCCTGCCTCTCCCATCGAAGGTCTTCAGAGAATTCAGAGAGAGCAGCTCGAGGATCGCCCTCAGAGACGGAAAGATAGTACTGAGCGGTTCCATCAT[C/T]GACACGCATGCTCCTCTTCAATGAGTCAAGGATTCTCCTCCTGCCTTGTTCAGATGTTGTCCTCTTCAGCACCAAAGCGCTTTTTATACTGGGTTGACCTTCCAGGTAAAGCACAGCAACTTCCCTTTTCGCATGCTGGTCCAGCTCGATGTAGCATGTCTGGTTGACAAGAATGTCAGGGTCGCTGATCGGGATCAAAAGCCTCTCCCTTGAGTATATCCCA…	SNP subset (Harel-Beja et al 2015)
nana_c14681_415	c14681_415	GT	ACCCTCTTCCAGTCATGAAGGCGGCGCAAGAGAAAGAGAGACGGACAACGACAACTCATCCTCATCTTTCTGCAGTCTTTTCGTCTGGCCAGCTCTGCAATCCACAGCCTCAAAGCTCAAGCTCGAGACCTTCCGTTTTCCCGATAAGTTTATGGGTCCTAGTGAAAGCTCGAGGTTTACATCCTCAAGGGTGGACTGCCCCTTATCTCTTGCAATGCTGCTTTCACCACTGGTGGACGCAAGATCCTTG[G/T]TGTAAAAAAGAGGGGCCACTTCGAAGAACCGAATGATCTTCAGACTGCAAGGCTCAGGCAGTGCATTGACAATGCCCTTCATCTTCCTATTTGGACGCTCTTCGTCATAACTGGAACTGGATGGCGGATCCCTCAAGTTGAGAT…	SNP subset (Harel-Beja et al 2015)
nana_c7199_913	c7199_913	AG	TATGTTATAAGTATGATGATAATAAGGATCCAAGCTTGTGGCTTATTTGCAACTCAGAACCGCCATTTCAGGGGGACTCTTGTGGAATGTCGTGTCATTTGGATTGTGCCCTGAAGAATGAGAGGTCTAGGATTGCTAGAGGTGGGCAGAGAGGTGGTGTCGATGGGAGCTTCTGTTGCGTATCTTGTGGAAAAGTAAATGATATTCTCGGGTGCTGGAGAAAGCAATTAATGATTGCAAAAGACACAAG[A/G]CGGGTGGACATACTGTGTTATCGTCTAGCCTTGACCAAGAAACTTACTAGCGGAACTGAGAAGTACTCAGAGATCAATGGGATTGTAGAAGAAGCGGTGAAGAAGCTTGAGGCAGAAGTGGGTCCCCTATCTGGGTTACCCGTA…	SNP subset (Harel-Beja et al 2015)
nana_c10355_1043	c10355_1043	CA	CATGTACGGAGGGAAAATAATATCGAAAGATGAATGTCTATTAATCTAGGCATGATTTGAGAACAGACATTCTAGTATAGAGGCGAGATAGTGTATCTTGTTGAGCAATGAGTAGAGAATCCAACAGATCGTTTCACAAAATAACTTCAGCAAAAGGCCAGCTAATACAAGAAATATTGCTGATGAAAAAGAACTTCTGGACTAGACCATTTCATAATGAGTCATCACATGGGCAGCACAAAATCCAAAC[C/A]TAAACCGCACCATCAATCTGAATGCGATAAGAAACAGTTCCAGAAACAGTCATACACAACAAACAAAGTCATAGGCAGAGCAGTTTCGCTTCTCGGTGGTTCTCACCAATGAAATGGAGAGAATAAAGAAACAAATCCACCGAT…	SNP subset (Harel-Beja et al 2015)
nana_c7870_3315	c7870_3315	AG	TTTGTTGCAATCAGTGGCTGAGATGGTTAATAAGGGTGAAATATTTAAAGCTTTTTCCTTGCAGTGTAATGCAAGACTGAAGTTGAGACTTGAATCATTTGTTGGTGTGCTGTCGAAGATGTATTTTCCAAGAAAACAAGAGAAATTGTTAGGATCAGCGAGGACAAGCCGCTCAATTATTATGTGGGATACTCTTCGGTACTCCATTATATCAACAGAAATAGCTGCTCGCACTGGAAGGACTTCTCTT[A/G]CACCAAATGTTTCTCTCAATAACTTATACAAGGAACTTACATCTTCTGGAAAATTTATTTTGTCCTTGTTTCTGAAAATTGTGCAAAGCACGAGGACAGAGAATGCTCTAGATGTTCTTCAAAGGTTTAGGGGTATCAAGCTCT…	SNP subset (Harel-Beja et al 2015)
nana_c11387_159	c11387_159	GA	CACCAACATGAACTTTCCAGAACAGAGCCCCAGCACCGTCGCATTCCCCCTTATCAATCGCAGCGGCCCCAAAAATAGCTCTCAAGGCCCCGCAGATGATTGATGGGTTCGTGGGGTC[G/A]GTCTTGGAAGATACCCTGATAATCTTCTGCAGCCCCAACCGCGTCCCATCGACCGCGCACGATGACTCCACCTTGGAGATCTCTGCGATGCGTCGAGTCAGGTCTTTTGGGGACATCTCGATATTCTTACGGAGCGACTGGAAAGAGACCGACGCGTCGATGATGTTTGAACCGAGGATGCTCAGCGCCCTGTTGTTCTCCTCGGAGAACGAGGAGTGAGTCATTGCGCGGCGGAGGAGGCCGATGTCCT	SNP subset (Harel-Beja et al 2015)
nana_c9067_704	c9067_704	CG	CGGGTCGAACAGTGAATCCATATCGCCTCCGGATTCGCTTTCGAGGAGCAGGAACCCGTTCCCCAATGGGGAACTGGTAAAGACTCCTTCCTGTTTTGGGAATCACATTCTGATCTCCGGAGGTCAGCCGCCAGCTGACATGGGTCAACGTTGTTTCGGGCCAGAACTGGGGATTCAGCAGATGATCGCGAAACAGTTGCCCTCTGATTCGGGATCCGATGTTCTAACTGGTAGATTTGGCGGCGGGAGA[C/G]ATATGACCCCGATCATGGCTTCCCTGAATGCCTTCTCTGAGGAAGACGACTCCACCTCGAAGTTCTCCAGTTCTGTGGTGGACTCCAACAGCCGAGACTCATCCCTCATTGATCTGAAACTGGAGAGATTCAACGATATTAGGG…	SNP subset (Harel-Beja et al 2015)
nana_c12815_439	c12815_439	GT	AATACAGAACCCACATATGATGCATCTAAGCAAGCAAAGGATAATTTCTGTCCACTATATCTAATGATGTGACCAGGATACATGCTCGACAGCTTTCTTCCTCAATTTTCACTTTAAATGCTCTAGTACCGACTTCATTGATGTACCTGCCATGGACTGCTTCTCAAGTCAAGGATATGCCTTTGCACCGCCCAAATACGTTGCGATAACTGAGGCAGATCCTTCTGCAGCAAATTCATCCCAAGAATCT[G/T]TGGACAGTATAACAAAATCTGCCAGCTTCCCAGGAGATAGAGAGCCTAGGTGTTTGTCAAGGAAGCATGCATATGCAGCTGAAATTGTGTACCTGTAAGAGCAAGTACAATTACTGGAATACAAGAATGGCTACTATAGAAATG…	SNP subset (Harel-Beja et al 2015)
nana_c4902_854	c4902_854	GA	CTGTGGCCAGGCTTGGGCACAGATGCAATGACCCCAGCTTGAAGAACTTTGGGTCATTCTTCGAGAGTATGATGGCACTGGGCCTCGACCCGTTGGGCTGGAAATTCACATCCAAGAAAATGGAGAGTAAAGTAAAGAAGATGGAAAGGTTCATCTCGATGAATGTGAATTTGTACCAGGAGATGGAAGTTCTTGGTGATCTTGAGCAGACCTTGAGGAGGATGAAGGGGAGCGAAAGCAGTGATCCGGG[G/A]AGTTTGCTCGAGTATCAGAAGAAGGTTGTGTGGAAGCGGCATGAGGTGAAGAATTTGCAGGGGAACTCGTTGTGGAATAAGAACTATGACTATGCAGTTTTGTTGTTGGCGCGCTCTTTGTTTACTATTTTTGCCAGGATCAAG…	SNP subset (Harel-Beja et al 2015)
nana_c16183_841	c16183_841	TG	TGGTGGAGGAGGACCCACCATCACCCCATCATCTTCGTCGGAGCCCAACCCAGCCGGTGCACGGGGCGGCCCTATCACGACGTCAGCATCGCTATCAGCAGGCTCAGGGGCGGAGCCGCCGTCGCGGCTGGTGGAGTTTATTCCACTGCTAGGGTTAGGGTTACGGTTTCGGGGATGGAGGGAGTTGAGCCACGCCTGGGAGGAAGAGGAAAGAGAAGGGAGATCATTGCCCTTGCTGGGGGTTGAAGAA[T/G]AGGTGCCGGAGAGATTCTGATCGGAGCGGCGGGTGGAGTTATGGACGGCTTCGAGCGGGGTCTGTGACGCCGACTGCTTGCCGAAGGTGAGAGGGAACTGAGCTCTGATCCCGTCGTACATCTCCGCCTCGTCCTCCATCGTCG…	SNP subset (Harel-Beja et al 2015)
nana_c7875_357	c7875_357	GA	CAAAACACAAGGTACCACATTCGCTCTCGTGGAGTCTTGAAATTAAGTCTCTACAAGTCCATAACCTCTTGCTCGCGTTCCAGTGATTCCGCACCTCATTGGGACAACTGACATTACAGAGCTTATCATCAAGACTTAACTTTTCTAGCACATTGATTACTTCTTCCTTTTCAAGCACATTGATTAACTTATTACTGGAAGGCTCATCTTGTCCACAAGACATAAGAACACCCGATTGAACACACCTTCG[G/A]TTGGCTTTATCTCTCCTGCTAGCAGATGAATCGGGAGCTCCTTGACTCCTATGATTGGACGGATTCTCTGTCTTCGAATTGGGCTGCCACGATCTTACAGATGGGCATGGTCTCATTCTTGCTTAGAAGCTTCATTGATGGGTG…	SNP subset (Harel-Beja et al 2015)
nana_c6247_373	c6247_373	CT	GAAAAATTTAGCGAGCAATGAGAGCAAATCTTTTCCTCATCGAATCGCAACCAAAAGCTCACATCCTCCTCCACCTTCATACTATAAATGAGACAGCCTTACATCCTCTCTTCTTAATATAAGGATAGAAGTCTTCCTCACAGCTACCTCCAGATGGAAAACGGTAACCTACAAGGGTTTCACCTATACATATCGACAGTTTCCAAACTACAAATGAACAACAAAAATTGCAGTTAGTGAAATTTTCACA[C/T]ATCTTCTTCATTGTTCATGTTGGGTTCAGCCCCCTGCAGAGACTTCCGCTTGCACCAGCATAGATATTGAGGGATAGGACCGTCTTCTCCGATGAGCCACTCGTGTGATGCAACAGCTTCTAATGTCAACCTCTGAGTTGGGTC…	SNP subset (Harel-Beja et al 2015)
nana_c5980_2216	c5980_2216	GA	TTCCACAGCCTGGATTTCGGCCAGCTGAGAGGGTCCACGAGACAGGACGCCACCTGGCAAAATGCTGTGAGCGCTTCAATGTCCCTTTTGAGTACAATGCAATTGCCCAGAAATGGGAGACCATACGGATGGAGGACCTGAAGCTGAGGAATGATGAGCTTATTGTTGTGAACAGCATGTTCCGGTTCAAGAATCTGCTTGACGAGACGGTCGCTCTGAATAACCCAAGAGATTCCGTCCTGAAACTGAT[G/A]AGAAGAATAAACCCAAGCCTCTTCCTGCAGGCGATTGTAAATGGGTCTTACAGCGTTCCCTTCTTCGTGACAAGGTTCCGGGAGGCTCTGTTCCACTATTCCTCCCTGTTTGACGCATTTGATGCGAACCTGGCCCGGGAGGAC…	SNP subset (Harel-Beja et al 2015)
nana_c5692_1090	c5692_1090	TA	TGTATTGGGCCTGAAGGAGCCAGCTCCAGAGAAAGCATCAGAGCTGTTAATAAGCTGCCCCGTCTTCAGAACTTGATAATGGAACATATGGACCATTCTGCTGGGGATCTCATACATCTACTACGCGGACTCCTGAAATACGACCCCTCGGATCGGCTTACGGCGAGAGAAGCACTTAGGCATCCCTTTTCAATCGGGATCACCATCACAGGAGATAATGATATACTTATTCAAGATAATTGAACAAGCG[T/A]TGCTGTAAATTCTGAGAAACTCTCCTTTTCTTGCCTGGGGGTCTTTTGAAGTGGTGCCATATGACGTATTTCTCGGATAGAATATACCTCCTGCTGCTGCTGCTGCTAACATGTGGAATTCTTGGCTTACGTAATGAGATGAAT…	SNP subset (Harel-Beja et al 2015)
nana_c12821_519	c12821_519	GA	GCCGACTGTGGATGCCAGCATGACAAACACAAACACCCTTTGGCTATGTGTAGAAACTGTATGTCGAGGCATCGGCGATGATGTTCCGGAGCCCGCCGACTGTGGATGCCAGCATGATGAACACTCCGATGAATATTGCAACCCAATTGATGATCCAGTTGATACTGAACTTTCTGGGTTTCTTGATGATCAGCCACATTATACTCGGGAGAAAATAAGATGTGGGAGCAAATCCAAATCCGCCAAAGAA[G/A]CCGAGTAGATCACCGAAGAACGGGAACGTAACTCCCACGAACAATGTAAATGCAACATAAGCTGAACGAGCGATGAGTCTGAGTGCTAATCCTGGAGGGAAATTCAGTCTTTTGATCATAAGCCGCTCTATCAAGTCGAAGACA…	SNP subset (Harel-Beja et al 2015)
nana_c2379_1828	c2379_1828	TG	AGCGCAGTTCCTGCGAACGTATCGGGAGGAACTGGCCCAGGGTCCGTGGACCGAGGAGCTCAGTCTGGCTCAACCTTTTGATGAACTTCCAGTAGGCCTCATAGGGTGCAAAGGCGAAGGAGGAGTTGTATGTGAGGAGGTCAATGGCCGCGGTGTGTTTCCGGGCTGAAAACTTAAGCTCGTTTGTCTTCAGCAGCTCCCTGGCCAGTTCAGGGGTCGAGGCCACAACGCAAGGGATGGAGCCAAGCCG[T/G]AGGTAGATCAATGGGCCGTACTTGGAACTCAGGCTGGAGAAGGAGCGATGGATGAGCGGGCCTAGGAGGTGGAAGTGGCCCACAACCGGGCAGGGCGCGGGGGGCTAGGTGGGAGCGGGATGGTACGCCACTTCAGGACTCTCC…	SNP subset (Harel-Beja et al 2015)
nana_c2184_134	c2184_134	AG	GCCCTGGCAGACAGGTATGTATAAAATTGAGATAGTAGAGCTTTGCAAGAGATACCTTTTACTGCATTAGGAGAAACACGAAACAAACATCCATGGAAATAGAAAGCGTTGAATAGGGTTTACGCAAGTTACA[A/G]CACAAAATTTTGATCGCCCATAAAGTTGCTCTAGAATTCACATCCTATAATAGCGAACCGACAACTGGAAGTTGAGGTCGGAAATAATTGCTAATATCTTCGGATAGCAATCAATCATCATATCTCATCCTGGTACGCCTCCTCATCTTCCTCGTACTCCTCATCAGCAGTTGCATCCTGGTATTGCTGGTACTCGGAAACCAAGTCATTCATGTTGCTCTCAGCCTCAGTAAACTCCATCTCGTCCATT	SNP subset (Harel-Beja et al 2015)
nana_c5482_321	c5482_321	AC	TTGCCAATTTGCTGGGGTTATCAAAATATACATTACAAATTGATCACCAAATAGCCAACCAAATCTAAACCAGTCATCTAGTTTTACAATTGTAACCCACAAGACAAAAAGAAAAAAGATCGAACCAAGGCCAACAGTGGCGCTGCCCGAGTTAGTTTTGTCTTGTTCTGCGGCTCGTTTAAAAGCTTGGGAGTACAACTATCTTAAGGAGGGTAAAAAAGAGGAAAAATTTTGGGCTCTAGTAACAATA[A/C]TAGCAAGGAGTATCGTCTGCATTGCCATGAGTTCGAGTATATCCCAACACAAAATTCATTCGCATGCCCCCACGCTTTGGCTTCCAATGTGTCGGAGTTCTCACAAACTTCGCTTCAGTAGAGCAAGGAGAATTCCACCAGGAA…	SNP subset (Harel-Beja et al 2015)
moti_c3274_328	moti_c3274_328	CT	TATTCCTCCTCCAACTTATCCTACTTCCCGTCCTGTTATTATCATGTCCCGTCCCGAACGACACGAGCTTGATCGAGAAGACATGCAAGAAGACGCCCTACCACGACCTCTGTGTGTCGTCCCTCGAGTCGAACCCGAACAGCTCGTACGCGGATGTCAGTGGGCTGGCAGAGATAATAATCGACTCGGCCCTGCTTAATGCAACCGACACGCTCAACTACACACGACTGCTGATAAACCAGATGTCAGA[C/T]CCGACCACGGAGCGGCCCCTGGACTACTGCGCCGAGCTGTACATTCCAGTCGTGAAGTACACTCTACCTCAGGGAAAGGATGCCTTTGACAAGGGGCAGTACAAGTTCGCACTGTACTGCCTGTCCAACGCCGCGAAGCAAGCG…	SNP subset (Harel-Beja et al 2015)
nana_c6045_590	c6045_590	GA	TTCGCAGGATAAGTGGCTTCGATTTCACTCTAGAGTCAGGGAAGCCAGCCATTGGTGGGTTGCTTACTTAAGTATAAATACGATCATTAATTATCTCTCCCCTGA[G/A]TTTCGCCGTTCTCTGCTTTCCGTTCTCTCCTGTGCGGTTCGGTTGTCAGATTGCCCAGGTGAGTCCTGCTTTTACATTGGTTTGTCGTGTTTATCTCCTGTTCTTTGCCCATGTAGATGACTTTACTTCACCGCGAAAGTGTTTCCTACTGATAGATTTGGGAACCCTGTGATATGCTATTTTTTGCTGCTTCTCTTGCGTTTTTGTTTCTGTATAAGTACCTGGACTTCTAATGGATTGTAATGAGATT	SNP subset (Harel-Beja et al 2015)
moti_c1537_405	moti_c1537_405	AT	GAAGGGTGAAAACAGCTGCAACTGTTTTGACTTACTTAAAATCGAAAGCCAGAGTGATGGCAGTCCCTGACTTAGCCTATGCTTCATGTGGCATTAGACAGTCAGACGAGGAGGAGGGACTCATCGATCGTGATGGAATCCCAATGTCAAGTTGGTCAACGACTGTCAATCTGGATCTCTCCTCCTTTGATGGTTCTGACGAAGATTCCTTGATCAGGATTGATGAGCACGATGGGGGTTATATTGGGGA[A/T]TTACTAAAGTCTGTGAATATGGTCACAGAGGTTATGGAAAACCTCGTCAAGAGGGCTGTGATTGCAGAGACTGAGACTCTAGTGGAGAAGGAAAAGGTGAGCCTGGGCCGGGAGGAGATTAAGAGGAAAGCAGTTCAAATCGAG…	SNP subset (Harel-Beja et al 2015)
nana_c1817_815	c1817_815	AG	TGGTGCCCGGGGGAGCCATGGTAGTGGTGCCCGGGGGAGTTGTGGTACCGGTGGCAGGAGTCGTCGGGGTACCGGTGCCGGTGCTGGAAGTAGCAGAAGAAGGGTAGGAACAGCCATTAGCACTGGGATCGGTCGTAGATACCGCAGCAGCTCCGCCGAAGTCGCAGGCGCCGGTGGTTTGGCCCTTTTTCTGGAAGTAGCTGTTGACGGCGTAGGAGCAGTGGGTCCTCACGGAGTCGGGCTGGTAGCA[A/G]ACACCGTTCTGCCTGATCGGGTTGCAGTCGGCGCCGTTCCCGCACGCCCAGTCCAGCGCCTTCTGCAGGACCGTGTCGCTCAGCCCGAACTTGCACACACACCATGATGCCGCACTGGAGTGGCCGGAGATGGCCAAGATGAGC…	SNP subset (Harel-Beja et al 2015)
nana_c3299_1407	c3299_1407	TG	CTGTGGGAACCAAGGAATGGATGGTTATAGCGCGTGGAGCAACATAAGTGAAGGGGTCCTTAATGCTAGTTGTTCTGCTGGCGGTGATGATCCGCCATTCGATTATGGTATCTTTGATCAGGCACTGTCATCTGGGATAGTTTCGACCATGAATTTTGTATCGAAGTATTGCTACTGTTTATGGTGGGGGCTGCAGAACTTGAGTACTCTTGGGCAGGGGCTCGAGACCAGCACATATCCATGGGAAGTT[T/G]TATTTTCCATTACACTAGCCATTTTGGGCCTTATCCTCTTTGCTCTATTGATTGGTAATATGCAGACCTACCTTCAGTCTCTCACTATTCGGCTTGAAGAGATGAGAGTGAAGAGGCGTGACTCTGAACAGTGGATGCATCATC…	SNP subset (Harel-Beja et al 2015)
nana_c8597_320	c8597_320	GA	TTCATTATTATCAAACGGAGCAAGCGAAGCCTGATTATTGTTCATTATCCCATTACATCTAAACAGAGGCGGGCGAAGTACTTGAGTTCATTGCTGTGCTGAAAGAACTTATCGACGCTTCTTTCCGGTCGCAGCTTCCCAGGCCTGCAAGATGTGATTTACTATGTCCTCCACACCAACACCATGCTTCACCTGTGCAAAGACAAAAGGCCCTCCATCTCGCATTCGGAGTGCATCTCGTTCCATGACC[G/A]TCAAGTCAGCACCAACAGCTGCAGCAAGATCGGTCTTGTTTATCACGAGAAGGTCAGCTTGAGTGATCCCAGGACCTCCTTTCCGAGGTATTTTATCACCACCAGAGACATCGATTATATATATAATGTAGTCTGCCAGCTCTC…	SNP subset (Harel-Beja et al 2015)
nana_c7276_3544	c7276_3544	GT	TGGAGATGATCTCGGCACTGAACAACTTAAGAGCATCCGATGTTGATAGAGAGTGGACAGACTCGTGCAAGTGTCGGTATTTATCTCTCTTTTCCTGACCTTCGATGAGCTTCTCTTTCAACCCATCAGGAAGGAAAGCTAGGGCACTGGTAACACCTCGAACAAGACCCCAGTTGCACCCAACAGGCACAGACTGCTTATAGCCAATGTTAAATCCTTCTTGTGCAGAAGCTTCTTTCCCTGCTAAGAG[G/T]CCATCACGATACCCAATCGTGAAAAACTGTTCACGCCTCCTTTGCCATTCTCTGTCCAAATCGGACGAGTTATCTAATCTCTCCTCAGAGTCATCCCATAAGGACGCATCTTCTTCCCAAACATCATCCCCATCAGAAGCATTG…	SNP subset (Harel-Beja et al 2015)
nana_c469_946	c469_946	GC	CCATCAATCATCTGCGGGGCCTTGAGAGCTATTTTTGGGGCCGCTGCGATTGATAAGGGGGAATGCGACGGTGCTGGGGCTCTGTTCTGGAAAGTTCATGTTGGTGGTGATGGTGAAGTTGGTGGAGCAGCTCTTGATCTGTGATTTCTATGCTTTTGCTGAGTTGATGTTGTGTTTTCTGTAAATGATGATGATGATTATGACAATATTAGTGTCTAAATCCGACTCTGTGAAAGTTTGCTGTTATAAG[G/C]GTGGTTTGGAGAACCTGAAAGTTGCATTTCAATTGTCCAAGTTTCTTCGGTTTCGACAAGATGCCCTGCTGGTGCAATCTAATATGCGTGTTTTGATCCTTTTCTTGTGCGTTTGATAAGAAAGGATGGACAGCAGAATTCAGT…	SNP subset (Harel-Beja et al 2015)
nana_c4100_83	c4100_83	CT	ATCAGTAACGCAGGGAGTAATATGAACCATGTGCTCAATTACATGCTCTGATTTGTCGATATACGTAGAAGTT[C/T]GATTCCTTCAACGAACATAGGTTCAGTAGATCTGTAGAAAACATGGACTCCAATAAACTTCCCAGCCGGACTGATGATACATTGGGAAAGAACAAGAATGCCCTTTAACATGTTCAATCAGAGATCTCTACATCTGTGTGCTGAAAAGAAAATTAGCCGCTTCGCTCCTCAGAGAGAGTTCGTCTTCACGCACTTCAACTGCTCATTGAATGTGTGTACTTTTCCCGGATATATGTTTGTCATGGTTGTC	SNP subset (Harel-Beja et al 2015)
nana_c7017_2426	c7017_2426	AG	TGCTGATTCACTCCAATAAACAAGGCAAGAGGCATCTTGTGTTTGTTTCTCACGTAGGTTGTGTCAAAAGAGACAACATCACAAAAACTCCCATAGTCATGCCTACTTTTGGCATCAATCCACAGCAGATTCTTAAGGCGCTGGTCTTCACCCAAGTCCACAGCATAAAAGAAATTGGGATTTGAACATTGCATCTGAGAGAAAAAGTCAAGCAAAATCCTAGTTTCTCCAGATTCTAATGTCATATTCC[A/G]ACTCTTATCAAACAGATTCCTGGTTTCAGTCTTCAAGCCTATCACATTTGTATATTCTGCAAACTTTCTAGCCATATCAGCATACATCTTTCTTGTTTGTTCACTGATAGCTTGAGCTGGTAAAAGATCATGGTTATGCTCCTT…	SNP subset (Harel-Beja et al 2015)
nana_c10009_195	c10009_195	GT	TAAAAGATCCAGAGCAAAATGCAGATTTTGCAGCTTAGAATTTTCATATCGGATATCTGTCAGATTCAGCCCCAAAATGCTACAGAGTTACAGATCTGACCTCTCATTCTAAACCGGATTAGAAGCACATCTCATGAAACCCTAACGGCGAAAAATGAATTCATACTTCCTTTTCCTACCAAGA[G/T]ATGAGGAGTTCAGATGAATTCTGACCAGCTGCAACTCTCAAATGAATCGATTTCACGTGCTCTGCACCTAAACCCGATCTACACCCGTGCAGCGACGGCGGGTGCAGCTGCTGCGGCAGCAGAGGAGGCGGCACCGCCGAGGAAGGAGAGGAATCCTGTGTTGGCAGGCTCTTGATCGTCCAGGAACAGGTCCTCAGGAACCCGGAAAGC…	SNP subset (Harel-Beja et al 2015)
nana_c10126_309	c10126_309	CT	TGAGACCCACATCGAACTCACACTCCCTTTTATTAACTAGCGGCGAAGAGTTTCCTGATCCCAGCCTTCTGCTCTGAAGTCAACCTCATCGGAAACTTGACATTGAACTTGATCCTCAGGTTACCCTTCTTGGTCGGGTCATTCTGAAGAGGCATGCCTTGCTTGGGGACTAGCTCCTCGTAGTCGGGATGGATCACATTATTGATGGGGATGGTCAGGCTCCTCCCATCAAGGGTCGTGAGGTGAACTG[C/T]GTATCCCGTTAAGGCTTCCGCTGGAGTGATAGTCTTCGTAACAATTAAGTCGCTTCCATCACGCTCGAA	SNP subset (Harel-Beja et al 2015)
nana_c11127_1167	c11127_1167	AC	CAACAAATGCTGTAGCTGGTAAGTAAGCATATGTAGTTCCACTGTCCAAGACTGTTCCATGCCTTCCATTAAAGGTACTTGATTTCAATTTCAACGGCTTCCCAGCAACATGAATCTCCTTCATCTCGAGGTTGTAATAAGGACTCCGGTGAGGATCTGAATGTGAGAATACCATATCAGCGGGAGGTGGAATTGCTCCGAGAATCATTGCCCCACCACCCACACCCATTCCACCATAGCACAGAGAGAA[A/C]GAGTCACTGATCACACCTTTCTGAACGAGCTGATTGACAATGCTGAGGGAGCCTCGTCCCAGGCCCATTATGCCATCAGCCCGCTGTTTATAGAGATCACCAGTTTCCATGTTTTCGCATCCAAAAAGAGCACGCTGAGGCAAG…	SNP subset (Harel-Beja et al 2015)
nana_c11489_811	c11489_811	TC	TCGATGGTAGAATAGGTTTCTTCATCCTCAAGATGCACTGCTAAAGACTTGAGAGCTGTCTCGGCCACATGAGATCCAGACCTGTCCATCGATATGAAGGGAAATACCTTCGCAGAACTCTTCAAGAACCCACATAGGCTGTGCACATCACAAGCCTCAAGGAGAGTTTGTACTGTGTAGCTGAAGATGTAATCAGTTGTAAGTTCATATTCTTTTCCCCTAGTTTCCTCGAGAGCATTACCGCATATCA[T/C]TGACCTCTCCTCTAGTTCAACTGAATTACTTTCAAAAAGATTCGCAATTTCAGTAAGATATTTTGCTGTTTCTGGGTCAACCTGCTTCCTGATAATAGACGGCTGTGATATTGAAACATCTTCCTGTTTCATAGGTTTGTGAGA…	SNP subset (Harel-Beja et al 2015)
nana_c11554_1510	c11554_1510	AG	TGCATAAAGCCCGAGTCCAACAAGGGTTACGAAAGGAACTGCCGACAGGGGACAAAGAAACCTTGCAAATATTCTGCAGAAACCAAGGAACCCAAAAATCACTTGGAACAATGAAGCCGTGAGAAGTGCTCCTTGCATCCCTCTCAAAGTGTGCTCAAACCTCTCATGCGGGTATATGTAGATGTCGTAACGTTTGGACAGAGCAATGGAGATAGCAGGGATGATGTATGTGTAGGATGGACCGATCACA[A/G]CAGGAAGCCTCGATCCGAACCAGCACTGATACAGCGTGCTTATCCCCGAGACAAACAGCAGGGTGTTAATCATCTCCGCCTTCTCCACATTTCCGCCACCCATGAGAGGAACAAGTAGTGTGGGGATGAGCACAGTAGTCCCCA…	SNP subset (Harel-Beja et al 2015)
nana_c11701_918	c11701_918	TG	TAGATGGCAAGATTTATGTGGCGGGGGGCCGGAATTCGGATTATCCAAAAGGAATCACGCTTGCAGAAGTTTATGATCCATTGACTGACAGTTGGGAGGATTTACCGCCAATGCCAATTCCACTGATGGACTGTATAGGCATAGCATATAAAGGCAACTTTCATGTTCTCAGCGACACTCTGGGCCTTCAGGACCGAAACCCAACTGAAGTCTTTGACCCATCGAACAGAAAGTGGTGCATAAAGCATGA[T/G]AATTGGCCCTTTTCAAGGGCGAGCCAAGTTTCAGTTCAGGTGACCAAAGATGATCGACTTTACACAGTGGAAGACTGGGGCGAGAGCATAGTTAAGACGAGAGATGCCGAAAAGGAGGAATGGGACAGTGTTGGGAAAGTCCCC…	SNP subset (Harel-Beja et al 2015)
nana_c11971_187	c11971_187	TC	ATTTATATATATTTATATGGTATATATGGTATATAACCTCACACGGTGGCGGAGTGGATGATGAAAGGAAGAAGGAAAATCGGAAGAACAAGCAAACCCTAGCCTTGCCCCGAAGAAATCTCAATCCCGATTCCATTTCTATCAGATCCCAAGTCAGAGAGAGAAAGAGAGAGACAACCCCT[T/C]GATCGCCGGTCGTAATTTATCTGTTGCGTCGCTGGTATTTATCTGTTCTTCCGACGGATAAAAGAGTTTTCGGAGTTTTACAGGAAGGACGAAAGAGGGGGGAGAGAGAGAGAGAGAGAGACGCAGAGATAAGAGATCAGGAGGG	SNP subset (Harel-Beja et al 2015)
nana_c12527_198	c12527_198	GA	ATTCAGCCAGGCAGACACTACCGGGCACCTTGGCTACACAACACATTAGCAGAAGGCTGA[G/A]TTAAAAATCAACCTCAATTTGAACCAAAAGAAAATTAAAGACGAATAAATAAATTAAAGACAATGAAAACAGCAAA	SNP subset (Harel-Beja et al 2015)
nana_c12577_103	c12577_103	GT	GTCTTTTATTTTTTTAAAGACTGTCAAGTCTTTAATCTTTTATTCACTTTATTGACCTATCTTTGACCATGGGTCACTGCTGCTATATCAGTTAAGCCTG[G/T]AGGTCTCGGAGCTGACCGTTCGGGGATTCGGGACGTTGGATGGGAAGACGCAGCTCCTGTCTGCCGCGATCTTATAGGGTCTCCGGGACCGTAAAATTTTCTCGAATAAAACAAGTGCCGATTTCTTTTTACGAGTTGCATTATGTGGATTTCTTGTACTGAGGTATCATAAACATACTTCAGTTCGTACCACATTGCTGTCTTCTTCCTTGATCTATCTAAAGACCGCCAAAA	SNP subset (Harel-Beja et al 2015)
nana_c12620_280	c12620_280	AG	AGAAGGCGGGAAAGAGGGTGAGAGACAACAGCAGAGATTCAGTAAGTAGCGGGTCGCCATGGGTGGAACTGACAAAAACAAAGACACACACTCAATCACCACCATAGACAACTCCAGAGATTAACAACACCATGCTAACTCATTTCCCCCCACTGATCTACAAAATCCGTAACCCCCACCCCCATAAGATTAAATATTAAAGATTTTCTGACATATCGGGATAAAGAAAGAAGCAAGTTACTAACACCGA[A/G]CAACCATTCACATCAATCTAAATCCGTTTTAACACCTTCTCAGCTGCAGCCACAGTCCGCTGGATATCATCTGTGGTGTGAGCCAAACTCGTAAATCCAGCCTCAAATTGTGAGGGAGCGAGGTAAACACCCTCCTCCAGCATC…	SNP subset (Harel-Beja et al 2015)
nana_c13338_459	c13338_459	GA	CTTACCTCCTCCAAGGTCTAATCTCATTCCCGCTTAACATCCCGGGAACCACTTTCCACAAGTGCTTGGAAAGTCAAAAGATAGGTCTTAAGCTGATGAAGGATCTCATAGACGAGAGACGAGCTATGCCCGATAAATTCAGAGGGGATTTCATAGATCAAATGATTGATGGCATGAAGACTGAGAGCTTCTTGTCCGATGATTTTGTCATGCACGTGATGTTCGGGGTCCTCCTTGCAAGTTTCGAGAC[G/A]ATATCATCTACTTTAACCCTTGCCGTTATGTTTCTAATTGAACATCCTATGGTTGTAAAAGAACTAGAGAGAGAACATGAGGAAATACTTCAAAACAGAGAAAAGAGGGAAGGCAAGGTGACTTGGAATGAGTACAAATCAATG…	SNP subset (Harel-Beja et al 2015)
nana_c13439_640	c13439_640	TC	ATCTCCTAACAGGGATGGGAACGACGCTGAGAAGAGAGAGGCCTTGAAGGATAATAAGCCCCGTCTCTCTGATTATGTCCAGCTAGGATCTGAGAACCTGAAGAAGGATCTTGAGGAGTGCCAAAATCTTACTTTTGATCCGGCAAATCTGGAGCTCGATACACCACCTGACTTCCGGCTGAGCCAACTTGAATTTGGATCACAGGACAGCTTTATTTCTTGGGGAGGAAAGGTGGGTGACTGACTGTTC[T/C]GGGCTATTTGGAGATAAGTATATAGGATGCGACTTTTTGCTTTTCCTTTTGAAGGCTTAGCCTGTTTAATCCACGCTTGAAATGTGATGTACTGCTGGCCAAACATGGAGTGGCGCAAAACTTGGCACCAGCTTTTTGTGAGTG…	SNP subset (Harel-Beja et al 2015)
nana_c13857_900	c13857_900	AT	CGTCGCCCTGGTAGATTTGATCGTGAATTTAACTTTCCTCTGCCTGGATGTGAGGCACGTGCAGAAATTTTGGACATACACTCTCGTAAGTGGAAGATGCCCCCTTCCAAGGAGCTGAGACTAGAACTCGCAGCAAGCTGTGTCGGATACTGTGGTGCTGATTTGAAGGCTTTATGTACAGAGGCTGCTATACGTGCCTTTCGTGAAAGATATCCTCAGGTTTACACCAGCGATGACAAGTTCCTGATCG[A/T]TGTGGATTCAGTTAAGGTAGAAAAATATCACTTTGTTGAAGCCATGTCCACTATTACTCCTGCTGCTCATAGGGGCTCCATTGTGCACTCTCGGCCGTTATCTTCAGTTGTGGTACCATGTCTGAAGAGACATCTTGAAAAAGT…	SNP subset (Harel-Beja et al 2015)
nana_c14267_402	c14267_402	GA	ACAACACACATCGATCTCGCTGTTCCGGAGTAAGTCTACATATCGTGGTTAAATAATATGATACACAAGCATACGACCCTGTGGGAAAGCAACAAGAATATCACGAATCAATGAACACTAGACTGCACTCACAACTCACAGCTTAACCTATATTACTTGTATTAGTTTCATCAGTTCAGTCCGGGAGTCAAAGTCCGGCTCGGGATTTCACTCTGAAGCCCCGTCTTGTTTCTCGGGTTCCTGATTCTTC[G/A]GTTTCAGATCCTTCTCGATTGCTGCACCACACTCATGGAACCTGAAGCAACATAGAACGTGATCGTTAACGATTCCGGCAACCTGCATGAACGAATACACGACGGTGGGGCCCACACAACAGAAGCCCCTCTGCATCATGTTCT…	SNP subset (Harel-Beja et al 2015)
nana_c2056_1828	c2056_1828	CA	ACGAATCAGATATTCCAGAGGCAGCCATTTTCTATTCTCTCTTTTTAACTGTTATCTTTTTTCCCCTTTGATGGGCC[C/A]GTATCACACCTTTGCCATAGTAGCAAGGGTAATGGTATTACATTATCGGCTTACATTGTATTCAAACGATTTTTGTCGCACTGCGTGTTAGAAAACTCCGATTCATTATTTCTTTCGCCCATTTGAATCTACTCTGTAACTGCTTAGACCTATATATTAGAAAATAAAGTCTCCCATTTACATTTAC	SNP subset (Harel-Beja et al 2015)
nana_c2170_502	c2170_502	TC	GCTGCCCACAGCAATAAAGATTCCACATCTTAAAATATGCTCGCTCGAGATTCCTCACCCAGCGATCTGTGTCAAACAAAGGACAAGTGAGACGAGATGCTTTGAGTCTATTCCTCAGGTCCCGGAGTTTTGGTCGATTTAGGGCTAGGGAAACAGCCTTCTCTTCATATTCCTTCAGGCTGCTAACAATCATTTCCTCCCCAACACCAGTGGCCAGACACAAAGAACCAGCAACTCTGGTCGCCATCTT[T/C]TCAAGAGGAAGAGTCACCATTGGAAGTCCAGCCCACAGGACATCAGTGCCTGTTGTATGCGCGTTGCACAAAGGTGTGTCCAGGAAAAGATCTGCCAAAGCACTACGCCTTATATGTTCATTCTTCATGGCAACATCCGTGAAG…	SNP subset (Harel-Beja et al 2015)
nana_c2607_1655	c2607_1655	TA	AGCTGCAGTTCTTCTCTGAGCATTCTCACTCGAGAATTGAGCTCGTTCCTCTGAGCTTCGAGGCGATTGAGGTTGTGAGATTTCTGGCGGACACGGAGCTGGAGCTCGTGGATGTGCTGGAGGTAGTACTGCCTCAGGCCCTCTCCTTGCTTCGACCCTCCCTTGGCGGAGCAAGTCTCGTCCATAGCCGCCGACCCCGGCTGCTTCGTGTCCACTCCGACTGCTACCATTGCTCAAGGTCCTCTGCGTC[T/A]GTCAATCGCTGAGTTGAGAGAGAGAGAGAAGGGGAGAGAGAGATAAAGGACGGGGAAGATCGAAGATGGAAGAAGAGTCCTTTTTCATCTTTCCCTCGCGGTACTTGTTTGCTA	SNP subset (Harel-Beja et al 2015)
nana_c2729_166	c2729_166	TG	CCACGATCGAGGAGCCGGAATACAAAAGGGCAAATATATAGAAACATAACACTGTTTAACAGTACATCTACAGAAGGCATACATATAATCACTATTACTGATTGTCATTATTTCAAGCCTTGGTATTATACACAGCAGTCTCCAGTAACAGCATTGTCC[T/G]TCCATGGGTATATATTGGGGAAGAATCACAGGTAACATCTCCGAGGTCAAGAAATCTTCTGCTTTACCCTCC-	SNP subset (Harel-Beja et al 2015)
nana_c2966_2081	c2966_2081	CT	ACTGGAAACTGCTATGAGAGAGCATGGCATGGCTGATGAAACTAACATCAAGGAAATAATCTCGGAGGTGGACAAAGATAATGACGGGAAGATTGACTATGATGAGTTCTGTGCCATGATGAGGAGCAAGATGCAGCCACTCGGGATTCATTCTTAAACCACGTCACGGTATATCCATCTCTTTTAATTGTCACCGATGGAATAAACTTGCAGATATATCAGCAAATTGAGTGGGAGCATAGACATAGGG[C/T]GATGTATTGTCAGTTCAGACTGGTTGTTTCCTTCATCTGTGGCTACCGATCGGGATTATTCGAGTATGTGGGTTTTTATGCATGTACATAGGTTTTGTATGTTACATGTATGATGAATCATGTTTGTCAAATTGAATGCG	SNP subset (Harel-Beja et al 2015)
nana_c3175_1928	c3175_1928	AC	AGGGAAAACTAAATGAGGCATTATCCGGACCTGTGGAAGCTCTTCTGGATGAAGCTAACAGCGGAACATGGCCTGCAATAAGGAAGCTTCTTCAGCGAGAGACTGAATTGGCAGTTTCTGGGTTTTCAAGTGCCCTCTCAGGTTTTGACATGGACGAAGAAACGAAGGAGAAAATGCTTACCAGTTTAATGGATTTCGCTCGAGGTATTGTTGAAGCAAAGGCAAGGGAAGAAGCTGGAAGGGTCTTGAT[A/C]CGCATGAAAGACAGGTTTGCAACATTATTCAGCCGAGATCCTGATTCCATGCCAAGGGTTTGGACAGGGAAGGAAGATATTCGGGCAATTACCAAAACAGCTCGCTCTGCATCTCTGAAGTTGCTGTCTGTAATGGCTGCTGTT…	SNP subset (Harel-Beja et al 2015)
nana_c3183_522	c3183_522	AG	ACACTCACTAATCACAGCCCACGACAAGTTAACATAATCATGGAAAAGAACATGAAGACAACTCTATAATCAACACTTTGATTACCATCACAATGACAGCAAAATTCCATTAGTCAGAGATACAGAACAACTATCGCGTGAGAACGTACTCGTATCACGAAAGCTAACGATTGTAAAGATAAAAATCAATAAAGAAAAAGGAAGGGGTGGGCGCATATAACAAAACAGCAGTGGCAGTAGCAGATAACCC[A/G]ACGATTTCTGACTGAAATCTGCTTACCGGTCGATACTGTTGCAGTTACAGCTCAAACTCTTCGTCCCTAAGAGCCATTTCAGCTTCCTTCTCCTCCTCCTCGTCGAGGATGAAGTACTCATTCCTCTCCACAGGCTTGAACATG…	SNP subset (Harel-Beja et al 2015)
nana_c3213_803	c3213_803	TC	CGGGATGATTTCCTGGCCGGAGTTCGAGACACTTTTGCTGTAGTCAAGCGCCTCCTGGGAGTAGAAGCTTCCATTACTGGTGTCAGTCTCGGGGTTCTTGCAAAACCCAGTGGAACATCTGAGACTTTCGACCTATCACTGCCAAAATCTTCCGAGGCATGCCCGATTGATAACTCTTCAAATGTTCGATTCAAGCTCCCGAAATCATATGCTCGCCGAGAAAGGGACGACGAGGAGTCGTGTTCGGTCA[T/C]CGAAATGCTAGGATTCAACGTCCGGTCATTGCTGAAAGACCATCTCTTCTCCCTATCAGTCGACATGGGAATAGATTCAGGGGTGTCCATAAATCGGATCTTCTTCATGTAGTTCCGGGGGGACCACTGCATAGGGTAAGTGTG…	SNP subset (Harel-Beja et al 2015)
nana_c3240_997	c3240_997	GT	GGAAAGATATATATATTGCCTAATATATGTGTAACTAATAAGGCTAGCTATGATTATATATACAACATATCTCCGCTAATCTTGGCAATATATCTTTGTGATATATCCTGTAATAAGAGGAGTCTGGCGGTGAAGGAAACGGCGGGTGGTGAGAGCCAGCCGCAGCAGGAAACTGATGTCTTTGGAGTGCCTTTGGCTGAAGTGACAGTGATTCTGGAGCCAGATAAAAAGGTCTTCAACAATGATTCGA[G/T]ACTTTTGACGAAGGATGATGAAATAACTTCACTTAGAAACAAGTAGGATGAAAGAGTAAAAGAACTAGAAGTAGCCCGCCAGGCGAGAGAAAGCCTGAAAAGTCAGTTGAGTGAAGCCTCGATGAACATTTCCTCTGCTAAGAA…	SNP subset (Harel-Beja et al 2015)
nana_c3453_2150	c3453_2150	CA	TAAGCCCTCGAGCAAGGCTTCACCTTAAAAGTATACATCCTGAACTCATCAGAGCTGTAAATCCCATTATTAATATCAGGCAACGGGACATCAACTGGATACTCTTTCTTCTCCGGAGTTGCTATCATCGGCTTATCTTCGCCAGCAAAGCCTTCACCCTTGAACAACAATTTCAAGGCTTTCCTCCTAGATGGCGTTAATACCAACCCAACCAGATCAACAGGCTTATTCCCATTGGAGTCAACGCTGT[C/A]AGGGTCTGCAGATGAATCAAGCAAGAGCTTGACGGCCTCGATTGAGCCATGAGACCCGCCCACAACAGCACAGCGGAGAGCGGTCGCCTTGTCAGACCCACAAGCCCTGTTCACATCAGCTTTGCCCGTGCCGAGAATATACTT…	SNP subset (Harel-Beja et al 2015)
nana_c3506_2098	c3506_2098	GC	GTGGTGAAATTTTATATGAAGTGGGCAGGTCTAAAACTTATACACCAACAACTGAAGATACAGGCCATGTTTTGAAGTTCGAGTGTGTTGTTATTGATGCGGCAACAAAACTGCCTGTAGGACCTGTCAGCACACTACTAACTTCTCGTGTTATACCAGCTCCCTCACCTAGTCCACGAAGATTGATCCCAGTTGGTGTTGATGTGATTGGACACTTGGATGCTGATGGTCGTATTTCATCTGCTGGGAC[G/C]TTTTCTGTGCTGTCATACAATATATTGTCTGATGTCTGTGCTACCAATGAGACGTACAGTTACTGCCCCTCTTGGGCTCTTTCTTGGCCTTACCGAAGGCAGAATCTGCTGCGTGAAATAGTTGGTTACTGTGCAGATATTGTT…	SNP subset (Harel-Beja et al 2015)
nana_c3872_187	c3872_187	TA	GATGTTCATGAGTACAACAACCTAATTTTCAAAAAACATCTCGGCAACTCCAGCCTTGGTCCACGGTTCTCGGTTTCTCTATAAATAAGCAAAACGAGAAAAAAGAAGAGCA[T/A]TATCGAAGTGGAGCTCAATTATTTAGGCCACAGGAAGCTCCCCACAATCTGCAATCACGACTCGTTTCCTAGGACGGTCTCCTCTGTCTGTTTCCTGCGACTCGATCATCTTAACAATATCCATGCCTTCTATAACTTGCCCGAACACAACGTGCCTCTGATCCAACCATGGAGTCTTCACAGTGCAAATGAAGAATTGGCTTCCATTAGTGTTGGGGCCCGCATTTGCCATGCTAACCACACCAGGTCC	SNP subset (Harel-Beja et al 2015)
nana_c3939_820	c3939_820	TA	TGAAAATTGCAACTACTGCCTTAGATATTACTGATGTTGCACGAATCTTTCAAACAATTGTGCACTCCCAATATCAGGTTCCAATTATAGGACTAGTGATGGGAGAAAGGGGTTTGATTTCACGAGTTCTTTGTGCCAAATATGGTGGGTATCTCACTTTTGGTACTCTTGACTCTGGAGTAGTCTCAGCTCCTGGCCAACCTACTGTCAAGGATTTGTTGGATTTATACAACTTCAGGAGCATAAGGCA[T/A]GACACTAAAGTGTTTGGCATTATTGGGAAGCCAGTCGGGCACAGCAAGTCGCCTTTTTTATACAATGAAGCCTTCAAATCAGCTGGTTTTAATGGGGTCTACTTGCACTTGTTGGTGGATGGCGTAGCAAACTTTCTCCAGACT…	SNP subset (Harel-Beja et al 2015)
nana_c4269_325	c4269_325	TC	TGAGATGGCGGACGGGATGGCGGGCAGTGGGGCTTCGCTGCCGTCGGTGGGTCCGGACGCTAGGAGGCGGCGGGTGAGCTACTTCTACGAGCCTACCATCGGGGACTACTACTACGGCCAGGGCCACCCGATCGAAGCCCCACCGCATCCAGGATGGCCCACAACCTCATCGTCCACTACAGCCTCCACCGCCGCATCGGAAATCCTGCCGCCCCTTCCCCGCCGCACCCTCCGACATCCGCCTCTTCCA[T/C]TCCCCTGACTACGTCGACTTCCTCTCATCCGTCACCCCCGAAACCATCGCCGACCTCGCCTTCTCCCGCCAGCTCAAGCGCTTCAATGTCGGCGAGGACTGCCCCGTCTTTGACGGTCTTTTCGGGTTCTGTCAGGCCTCCACA…	SNP subset (Harel-Beja et al 2015)
nana_c436_764	c436_764	AC	CAGGACCAAGTGGGTGGGCTCCAGGCCACCCGGGATGGTGGGAAGACGTGGATCACGGTCCAGCCTGTTGAGGGGGCCTTCGTGGTGAATCTCGGTGATCATGGCCATTATCTGAGCAACGGGAGGTTTAAGAATGCCGATCACCAGGCGGTTGTGAACTCAAACTGCAGCAGGCTATCCATCGCCACGTTCCAGAACCCAGCGCCAGAGGCCATAGTCTACCCCCTCAAGGTCAGGGAGGGAGAGAAGC[A/C]GATCCTCGAGGAGCCGATCACTTTTGCAGAGATGTACAGGAGGAAGATGAGTAAGGACCTCGAGCTAGCGAGGCTAAAGAAGCTGGCCAAGGAGCAGGAGCTTAAGGACTTGGAGAAGGCCAAGCTTGATGCCAAGCCTCTGGA…	SNP subset (Harel-Beja et al 2015)
nana_c4625_527	c4625_527	GA	CACCGTTTGACTACCCGGACCTCCTATAACCGAAAACAGTGAGTATATAGAGGGCTGTCGTAATTGTTCAAGGGCAGTTCGGATTTCTGCCCGGGCCTCCATAGTAGAAGTAATGGCCCCAGTCCCCGTTACTCCCTGTCTGAACGTCGTAGCAGCTGGACTTATCGGTGAAGGTCCCTAACCCTTTGGGTGCCTTGAGGTTGTTTGACCCATCAACGACCTGAATGTTCCTGAAGTAGCTGGCCTTTCC[G/A]AATCCTTCCTCCGGGAAGTGTCCGCTGCCCATCTGGGTTGAGGTGTGCTGCCCGTTGGGCTCCGAGTTCACAACTTCCCCTCCCCACTCGATCATCGAGGCACTGTCCCCTAGGTATGAGAACAGGAAGGAAGGCCAGTAGCCC…	SNP subset (Harel-Beja et al 2015)
nana_c5382_374	c5382_374	TG	GGATGAACTTCAACGGGTGCCCGGAATTTTGCACAATCATGCATACAAACAAGCTTAATTGCACAAAATTTACATAAGCATCGATTGGCTTAATACAGGGAAGGGGAAAGGTTAGATAAGAGATTCTAGAGCGAGAAAAGTGGGGTGCAGGAGATGCAGGCTCAAAGGATCGGGAAATATCCACGACAATAGAAAGCCCCATCCTAATATGGCTTATAAGCATTCGACCATGTTTGAGATTCGCATGTGC[T/G]GTTTGAGACCTAACTGGGGTATCCGAGTTCAACTAAAGTGAGAACCCGAATTTTGCGGCGGTTGCTCCAAGAGCTCACTTTCTTCTATGTCATGTACTGGGATGCTTACACCCTGGGGTTGAAGCAGCTGATTTTGTTGTTCTT…	SNP subset (Harel-Beja et al 2015)
nana_c5386_3072	c5386_3072	CA	GATTGTCGCTGCTTCGGAGCGTTGCCTCGATCCAATCCCTCTAGAGCCGCCCATCTTGGACAAACTGATACAGGCAAAGTTGGCGAAGAGCTAGTGCTGACTGTCGAAGTTCCTTTGATCGCAGTAAATTAATCAAATGACATGATCAGCAGATTCTTTTTTACCAGTTCAGAAGCTCAGAATGCCCCCTGTGCAGAAGCCCCAATCAGTGGTCACAGGATCCGGCTTTAGCATGAAGAGCTTGCTGACT[C/A]TATATGAATTCAATGGTGTCGAGAAAGGGAAACCTCCTCACCGTGTAGCGAGTGCTGCATTCTTTTTTCTCCCACCGGCATCTGTTTTTAACCCTCCTTTTCTCGAGCTTAGGAAACATCAAATGAGATGAGTATACATTTTAT…	SNP subset (Harel-Beja et al 2015)
nana_c5455_1379	c5455_1379	GT	GTGACCAACAAGTTCCAGTTGGGGAGGTTGTGTGAGGCCGCTGTCAGGCATTGCGGAAGCACCATGTACATTTTGCTGTTCTTGTTCTCCATGATCTCCCACTGATAGTGTAGAAGTAGCATTTAGTGGTCCTTTAGCAGAGTCATTATCTTCCTCAGTCCTTCTCTCATTTGATTGGGGCTGGCCTTCATTTGACTCCGTGCCCCCATTACATCCAAGTGTAGAGGCATCAGGTTCAATTCTCCTCGAC[G/T]CATCTGGGTTGATAGAATTATATGCTATACTACGCCACCAAGGTTCTGAATAAATGGCATTAGCCTGAACAGTCTGGGGATGAGTTTCAAGACGATTCAAACTTTCAGACTTTGGCTGCATGCCGATGAATTAAGTGGACCTCT…	SNP subset (Harel-Beja et al 2015)
nana_c5486_247	c5486_247	TC	GACCACGCCACGTACTATCGATACGCACCCCTTTTAGACCCCAACATTAAGAAAGCAATCGATTGGCTGACCAGACCAGGATGCACTGATCGGTTTTTATCTTCTTCAAGAACCACCGAGCGAATTTGGAAGACTGCACAGTACGAGGGCTCCATGAGTCTTCTCCTTGACCATGTTGTTGCTTGAGAATAGAGGAGGAGCCAGAAACATCTAATGCTAAGGCACTGCCAAAAAGTTTTTC[T/C]AATACTGTAGAGGAATCACTGGATTGAACCATAATTTTATTCCCAGCTGCCTTCTCAGAATCAACTTCTATTGTTTCCTTAGTAGATAAGGGCTCCACAGCATCTGAAAGATGATTATTTCCAAACAGATCTTTTTCATTAAGAGACTGAATG…	SNP subset (Harel-Beja et al 2015)
nana_c5526_915	c5526_915	CT	CTCTGCCTATCCTGCCAGTATGAGATCGTCGCAGCCATTCCCTCCCGAGGAGTCACCATGGGGACATACCCAAGCTCCTCCTTAGCCTTAAGGAAAGAGAAGTAATGGGTCACTCCAACCTTGTACACTTCAGCCGGTAGGATAAACGGATGAGGGAGCCATTTCCTGTTCAGCCACGGATACAACATTGTGTAGAGTGCCCAAAAAACTCTCGCGAGAAAAAGAGCACGCTGGACTGATAGTGAAGATT[C/T]GGGCATGTCATAGTCTAGACTTCTAAGAAGAGGCTGTAGAAATTCAAAAGAATTGACTGGCAAGCCATCTGATACAAAGTAAGGCTGCCCAGCGGCTACAGGGTGTCCTTCATGCCCAGGAATATCATCCAAAAGTCCCATACT…	SNP subset (Harel-Beja et al 2015)
nana_c5892_319	c5892_319	CT	TAACCTGAAAGATCACCCATTATGCATACACAATTATAGATGGCAGGAGCAACTGGCAGATAAAACATGCTAACTTATCCTTACTGGGCGATCAATTACTTACATTAATTAACTAAAGAAACCAGAAATCGCAATCTTTGTTCTTTGTTTAATCCGTAGAACAATGAAAACGATCATCAAAGACCAACTTAAGCCAAACCAGAGTTATCACCACCAGAGCCCGAAGCTGAGCCTGAATTCGAAGCCACTC[C/T]TTTCTTCCTCCCATCCTCATACTCCGGGTCATCTGTGGGCAACTCAAACCTACAGACAGGGCACGTGTT	SNP subset (Harel-Beja et al 2015)
nana_c5915_523	c5915_523	TC	TCTACAATCCCGGCGGGGTCCCGGAAGATTGTGCAGAGCTTGAAGGAGATTGTGAGCTGCTCGGAGCTGGAGATCTACGCAGTCCTTAAGGACTGCAATATGGACCCCAACGAAGCCGTCAATCGCCTCCTCACTCAAGATCCTTTCCGCGAGGTGAAGAGTAAAAGAGAAAAGAAGAAAGAGACTAAGGATACAATAGATACCAAGTCTCGTGGTGGTAATAGCACATCCAATCGTGGTGCTAGGAGTG[T/C]CGCTGATCGCTATGCGAGTCGTGGTCGTACAAGCGTGTCAACTTCTTCTGAATCTGCTGCAATGCACGGAAAGCCCCTGTTTAAGAAGGAAAATGGGGCACATGCTTACACTGGTTCTTCATCCTTTGCATCTGTTGCCTTGGG…	SNP subset (Harel-Beja et al 2015)
nana_c6147_1826	c6147_1826	GA	GGTGACTCACATAAATCTCAATGATGGAAGCTGTGCGGGCCTCGCCTTCCCTTCAATGAACATCATGACCCTCCAGTATCATCCAGAGGCATCCCCCGGACCCCATGACTCGGATTCCGTCTTTGGGGAATTCATAGAACTAATGAGACAAGCTAAAAGAAGTGCTTGAGCGAGACATGAGCTTCTGAATTTAATCATTAGCTATATGGACGAATCAACCAATTGATCAAAGATGGATGGATGCCTATCA[G/A]GAGAACCAGTTTGGGCTATTGCATCATGAAGTTGGCGTTGATTTATCGCAGTTTTGTTCGGAGAATGCGTAGCAGCCTTTAATCATTCATGTAGATTGGGCATCAAGAGAAGAGACCCATTTGTAATGCGAGTTCTTTTTTCAT…	SNP subset (Harel-Beja et al 2015)
nana_c6269_275	c6269_275	GT	AATCGGTATATACCATTGCATCTCAATCTGCATATTAACATTGTTCTCCGAGTAACTTTCTCTTCTATATATGGTGGGGGCTACATACAATTTTCCTTCTTCATTACTGAGTATATGGGCATATATCAGCCAGTTTAAATTCTACAATTAGGCCAAGGCAATCAAACCCCAGTGCCTCGTGCAAAATGCCGCGAGATTTCCTTCCATGTTCAGACCACAAACCATCTCCTTCCGATAAAACCGTCCCATA[G/T]ATAGGTCGCACATTCAAGCTCCTTTTCAAGTGGTATATGATACCATAGTGGTCTCAGAATAGCTGGAAGAACAGGCTAGTCGATCCGTCGCCGAATGACCTGAGATCTGCAGATTTGACGAGAGCTCTGCACAATGGACACGTC…	SNP subset (Harel-Beja et al 2015)
nana_c6373_2340	c6373_2340	CG	GGTACCGCGATGTCCATAAGGATGATCTAGAGTTTGAGAGGGATCTCTTTTGCAGTATAGCGGAGTTCGTGAGGTCAGAGACGTCAGAATGCATTCTCAGGGTCGTCGATGACCCAGACGACGAGAAACTGACAGTCGTTGGGACTTCATCCTCTAACTTGGAAGGCGTCCAACTGTGTGAAGAGGATGTTATTTCTGAATTGTCCTCGAAGGGAGATAATTCTGTAGAACTGGATGAGATAAAGTCTAC[C/G]GAAAACAATAAACCGAGGAAACGGGTGAGGTTTCTTGTGCCTGAATCTCAGGAAATGGACCGGGATACGAAGGTGGAGTTAAAGGAACTGATGGAGGCGCGGGAGGCGGGCATGGCATTTATAATGGGTCACTCCTATGTGAGG…	SNP subset (Harel-Beja et al 2015)
nana_c6434_1384	c6434_1384	CT	TCAGAATTTGAAGCTGCAATACACAACGGGGAAAGATCATCTTTGAGAGCTTTATGTGAAAAGAAATCTCAAGAATGCGAATCCACGGATGATAGAGAAACATGGGGGTTCTTGAGGGTTCTGCTTGAAGATGATGGGACAGCAAGGTCAAAGCTGCTTACACATCTTGGTTTCAGCTTGCCTTCAGAAACCAAAGACAGCCTGCAAGAAGATCTATCAGAGCAAGTCAGCGCACTTGGGCTTAGTGATA[C/T]GCCTTCAGATAATTTAGCATTTGAAAGGGATGATAAAAGTGCTGTATTCGCTACTGATAATGGTGAAGATTTCTTCAACAATCTTCCTAGTCCCAAGGCTGACATGCCTCTATCCCTTCCTAATGATGGCAACATTGTTGAGGA…	SNP subset (Harel-Beja et al 2015)
nana_c6473_1331	c6473_1331	AG	GTATTCCCAACCTCCGGAGCAAACTCACCAGTTTGTCCCTGATTCTCAATAACCTCAGCTATGGGCTCGGCATCCCCAACAACACTATCACTTCTGTGGACTGAAGCATCAGTCCCATGAATTTCTGCTTCATAACTAGCACCCATTCCAACACTTCCTCCACTAATGCCAAAACTAATCCCATCCCTTACTTGTGTTGTTAAAGCCTCAGTATTGACAACTTCCTCGCCATCAATTGTGCT[A/G]CTAACTCCTGCTTCTCCAAGTCTTGCTGCAACTGGTTGGAAACAAGCACTCTGCTGTGCTTGGTTGCTATAGTTCAAATCTGATGCATCATTCAAGTCAGGATTTGCATATGTTGAGGCAGAAGGAAAATTT	SNP subset (Harel-Beja et al 2015)
nana_c6587_1777	c6587_1777	CT	AGGGTCGGAAAGGGTAGCTGAGGGAATGCACACATACAAAAAAGGGATTGAGGAGAAGATGAGTATGCACCCTTCTGGAAGGCCTAAGGCCGAAGAAAACAATTTTGGTTCGTCCTAACATCTGCTGAATGTGGAGTACTGTCTCGCCCAATCTTGCTGCCTGTTATGACTGGTTGGTCTCTCGATCGTTGCCAAGTAGCAAGTCTCTTGCCTTTTTGTGCTTGAAGTTCGAGGGTCAAGATGCATCTGC[C/T]GGTTGTTTTATCTTGGGCATATGCTTGTTAAGAATGCACAAAGCCGACTATATGGATGTTTCATTGGAGCTCGAGTAATTAGTCGTATGTTTTTCATGTCTTCTCTTATATGTGAATATATCTCATAGGTAAGTAAGGATAATGC	SNP subset (Harel-Beja et al 2015)
nana_c7115_1600	c7115_1600	GA	AAATCGAAGCTGCTGCTAATGATCTCAGCCTATCAGTCCAACGACTAAACAACAGGATTACGATGCATCCTGCCCAAAATCTTACAAGGTGTTGGCCTCAATCGCACAACTTATCAGCAGAGGTGATTGAAGTTGCTCCAGCTCACTGTGTTGTTGAAATATCAAAATCGGCAGGGGAGCTCGGCGTTTATAAAGAGTTCTGCAAGAGTTTATCGAGCCTGCTGACGGAAAAATCTAGCATTGCATCACC[G/A]GTTCCAAATTTAACAGAGGACAGCGACCATGGCCAAGAAGCAGAAAGTTCTGAGGAGGAAGCCAGCAGGGACAAAGTTCTCCGAGGCTACTCATCCTCCTGATAACTGAGGAAATCAAGCTCTCAGACTCTCTGAGAACCTCGG…	SNP subset (Harel-Beja et al 2015)
nana_c7290_615	c7290_615	CT	TTGGAGCTGCTGGTATGTTGCTCTGTAAGCATATAGATAATACAATGTCCACATCCGGTGTCGGACCTTCAACAGCAGGCAAGGTTGCTAAGAATGCTGC[C/T]AATGCTTGAGGGGTTGCTTTTAGTATCTCGTCGAATGCATTCGTAATATTTCCTCCCACACCAACAGGAACAGGATTTGTTATGTTAGAAGGAGCAGCAACTGCAGGTCCCGTTGCCATGGGGGTTGGCATCCCTGTTTTTTGCCTTGGGTCATATACGACCATTTGAGAAGTATCTGGATATATAACATCTGAAGATGAGGTTGAAGGGCCCAACAAGCCCCTTTCCATTAATCCAGCTCCATTAGATA	SNP subset (Harel-Beja et al 2015)
nana_c7550_257	c7550_257	CA	ATTTGTACACTAGAAATAATCATAGAAGCAGAAGTTCGGGACACGATAAACATCCATATATTACGTGTTGATGAATCAGAATATATATTCATATCATCTATTGACGAAATGATTTGTGAAACTTTGCACATTTTTCCAATCCCGGATCAGCCGATCCTATCTAAATTTACTCAGCTAGCCCACCATATCTTTTAAGGTTTCGGATGATGTATAAATAACCAGAAGCAGTTTAAGCAATCCCGCACATCGT[C/A]GATCACTCCATCTGGAGTTCCTCTGGAAAATAGAATGACTGAGAATGCCTTATCACGAAGATGTGTGTTTATCCTTTATGATCTTCTGCTATGAATGATTAATCCTCGTGATCTTCATCACTTTCTGAATCTGATCGAACATCA…	SNP subset (Harel-Beja et al 2015)
nana_c7552_803	c7552_803	AG	TTCACATCGGCCAGCTGGTGAAGGATACATCCGCTAAACTTAAACAAGCCAGTGAAACTGATCATCATGCTGGAGTAAGCCCGAATAAGAAGATTACAGATGCCAAACTAGCAAAAGATTTCCAGGCAGTTCTCAAAGAGTTCCAGAAGGCTCAGCGTCTTGCAGCTGAGAGGGAAACAGCATATGCCCCTTTTGTACCCCAAGCAGCTGTTTCTTCAAGTTACACAGCAAGCGAGCAAGACATAAGTTC[A/G]GATAAAACTCCTGAACAACAGACTCTTCTTGTTGAATCCCGAAGGCAGGAAGTCTTACTGCTGGACAATGAGATTGCTTTCAATGAGGCCATAATTGAGGAAAGGGAACAGGGAATTCAAGAAATTCAGGAACAGATTGGGGAG…	SNP subset (Harel-Beja et al 2015)
nana_c7874_1707	c7874_1707	GA	TGATGGATCGGATTTACATTCTTGCCAGTGCAGCATCTCCATGAACAGAAGCCCGGCAATTGTGGTCCCATCACCTACACATCATCAGACTTTGCAGATGGATGGGGGCTAAGAGCCGTTCGATTGGGGTCCGAGAGAATTCCGATTGGTTACTTTTGGTAAGGCTGCTATTTCATCCTCCGATGACTACATTCTTTGCCAACACTACGAGTCGGAGGACTCATTGCTCTTCTATGGCCTTGCAATTTCT[G/A]TAACTGTAAAGGGCAGGAGTAGATCAGGAGAGGAGAGTAGGAACTCCCATTTGGTTAGTTTCGGGA	SNP subset (Harel-Beja et al 2015)
nana_c7888_929	c7888_929	TC	CCTTGCTTGTAAGGAAGCTCAAGGACTTTGAACCCATCGAAGGCTCTCACTGCCTGCCTCTTCTTGCTGGTCATGAAGGGAACCTGAACGCGGCTCCCATTGAGAAGATGGAATTCGGCGTCCTCTGTTGAGGACAGGTCAAACTTCTCATTCCAGGCCCCTTTGAAGTATAGAGCATTTGCAAAGATCAGTCGAGTTAAGAAAGTTACAGCACCAGGGGGCAGAAGATCCTGGATAAGGCCACTCGTCT[T/C]CTTCTCGGCCCACGAGTTCACCTGATGGGTCACTTCCGCAGCCTTGGTTCTGAAATTGACTAGATGGGTGGCTGCCCCGTAAGAGGTGTCAACCACCTGTTTGAAGGAAGGCTTGAGGGGGACGTTGAGCCAGAGGCCGTTGAC…	SNP subset (Harel-Beja et al 2015)
nana_c8107_922	c8107_922	TC	TGAACTCCGAGACACACTCCTGCACCGTCTCCTTGGCCTCCTTCGATATCTTTGCGTTTGCCGGCAGCGACTTCTTCATTATCCTGCTCACGTTCGCTATCGGGAGGAACCCGTCCTGGTCCAGCCTGTTCGGTGACAGCGATGGCGGGCTTCCTGCAGGGCTCATCTGGCCGGTCCTGGCAGAAGCAGCAGCTCTTTTCCCAGTCATTGCGAGGACTTAAAACGGTCGAGTTTTGATCGAGGGTTTTCT[T/C]GGTCGGAATGAAGATATGGATGGAAAGTTCCCTTTCCTTTTTGTTGATGGAGAGGTGTGGGATTTATGTCTGGTGGGGAATCTGAAGTCCTAAGGGAGAGTTTTCGGGGTTTATAAGGTTATGGAGTTGGCAGGGAGGTAGAAG…	SNP subset (Harel-Beja et al 2015)
nana_c8277_341	c8277_341	GC	TCTTGCAATTCCACTACTATCTAATTTGCACAAAAATTGACAACCCCTTACCCTTGTTGATGGATGCAAAAACAGCATGAATTCATGAAGAAATCTGCTTTTGGATGTGGCATCCTCGGCCGCAAACTGATTGAAGGATTGAAGCTCAAGCGTCAGCTGAGACTGAAACTCGTGTAATGAAAGGATGTTGAGCGCTTTGTGCAAATGTACTCCAATAATTGATATCTGAAATAATTTCCCTCCTAAAGAA[G/C]AGAAAATATAACAGCCGCTTTTCTGCTTGTTTGTTCATCTGGGAGATTTACATATTTCTGCAACTCTACGAATCCTTTCTATTACAACTGGAACATCCTCCAGACTTAAAGTAGTAAAACAACAACGGAACCAGCCTGGTTCTA…	SNP subset (Harel-Beja et al 2015)
nana_c8340_415	c8340_415	CT	AATAACCGCGACATGGGCCGTTCTGCTCATCCCGACACTCCGGGTTCCCTTATTCGGCATCTCATTTTTCATTGTACGATTTCCAACCATGGTCCGGCCTGTCCTGATGTCTTTCTGGCTTTTAACCACTCCAGTTGTTGAGATTGATTCGCTGGTGATGTTGAGAGAATTGGTAATACTCATAGCATTGCTTGCGGAAGAGAATGATCGAGCTCCGGTCTTAGACTGGGGTCGGGATCTAGGAGTGGAT[C/T]GTTTCTGTGAACCCGGAGGCTCGTTCAGTGATTGAGTTGGTTTGATTTTTCTTGAAGACTTGTTTGCATCAGTTTGATAGAATGAAGGCATCGGGGTTGCCTTAAATTTGAGGCTCTTCCTGAATTGCTTGATCTCAGCTTCCT…	SNP subset (Harel-Beja et al 2015)
nana_c8614_1380	c8614_1380	GA	AGCTACAGAGAATGGCAACTGCCAGGGAACCTCTCTGGGTGAGGAGCGTCGAGACAGGTCGAGAGATTCTCAACTACGATGAGTACGTGAAGGAGTTCTTGCCTGAAGGCCTGACTTCAAGTGATGGCAGGCCCAAGAGATCCATCGAGGCCTCGAGGGAGACCGGGGTGGTCTTTGTTGATCTTCCACGACTCCTTCAGAGTTTCATGGATATGAATCAGTGGAAGGAGATGTTTCCCTGCATGATCTC[G/A]AAAGCAGCTACGGTTGATGTTATCAACAACGGTGAAGGTCCAAATAGAAATGGAGCTGTACAATTGATGTTTACGGAGCTTCAGATGCTCACGCCGATGGTGCCCACAAGGGAAGTTTACTTCATCAGATTCTGCAAGCAGCTG…	SNP subset (Harel-Beja et al 2015)
nana_c8650_1025	c8650_1025	TA	ACCCCGTCTCCGTGGTCTGCCCCTTCAGCGCTCCTATTATTATCCCCACCATTGCCCCTCCCAGAGCAAGAATGCATGTGAAAGCAGCAAAGAGGGCCTTCTTCATCATGGCTGTGACTGTAAGCAGAGCCACCACCACCCACAGAGGAGAAGCCTCTTTAAACTTCAGTGCTGCCGCCATTAATGCACCAGATAACCACTTCCTCATTGTCTGTTCTGCACTTAGCTAGTACCGAGAGTGAAACACTAC[T/A]GATCTGCTGCTCTGCTCTGCTTCTTTGATGCTCCAACGGGGTGCTGAGAGAGAAGAAGGGATGATTAATTGGCTCTTC	SNP subset (Harel-Beja et al 2015)
nana_c904_858	c904_858	TC	GCCCTCTTGTAGTCAACATTACGCATTCCAACAGCAATCCAAGGCTTGCGGGCTGTGCACACCAGCCCATCCCTTTTCGGGTTCCTTTCCTTGAGGCGCTTCACCACTTTCTTGACATTTTCATCATGTTCCTTCTGGCGCTGCTTGAAGGATTTCATCTCTGATCTGACATCCCCCAGATATGTGAGGAAGTACAGGGTGACTGAGATGGGGAGCACAACAAAAATGACAATGATCCATCGGAACTGAA[T/C]GAAATAGTCCACCCAGACCTTCTTCCTCTTGGGCCTTACTAGAGGAGCCTGGAGATCAGACATTGCTGAAGTTTACACGCCCGGCTGTAGAGCTGCGGAGTGAGTGGGGGCGGGGGAAGACAGACAGCAGAGAAAGGGCTATAT…	SNP subset (Harel-Beja et al 2015)
nana_c9463_735	c9463_735	GA	GCTGCACGCAAACTACCCGATTCAGAACTCTTCCGTATGCACGCATAAGCAAGAAAGGAAGCCTATCACTTATCTTTAATTCATTGTCTTACCACCCTTTTTTCTCAGCAAGAATCTGGAAGAGTTGGCAAACCTGACCGAGAACGATCTCGAGAGATTCTCGGGTTCCTCCAAGGCAATCCCGTGATCGAAATTCTGCTTATAGGTGTACAAATCATAGGGTCCGTGGATGTGCCCCTCGAATGATCCT[G/A]ACTCGAACATCCTCTTCCTTTCTCTCTTCAACTTCAACCAGAGCTCTTTCCACTGGAGCTTCTTCGATCTTGGAGAAGAAGAGGACGATGCCAAGCTTCCCAAGCTATCACTGTCTTTGCCTCGACCATGACTGCCATGGCCTA…	SNP subset (Harel-Beja et al 2015)
nana_c9566_699	c9566_699	AC	TGCCCGTACTTTCTCCATCGGAAGCCATCCCCCACGATCTCCGGTTCTGCTGAATTTTGCACTACCACTCGGGATTCTTGCGTTCCATCGGCGGATATGCCTGCTTCTGCAGATGGATTCTCACTTTTCCTTCTCTTGCTTCTGGGTTCATCATCCTCCACCTCCATCCCTTTACTTCCATCCTCGCACTCCCCACTAAGTCCGCATGAGTTATCCGGAGTTCCCGTCCTGGCATTGTTACTTACTATCC[A/C]GATTCCCGCAGGGTCCTTGCCTTGCAGACCTTTGCCCCGGTAACTATTCGTCTGTGCCAACACGCCCTTTTCACTATCTTGATTGTTCTCTATTCTCACATCCAACCCTTCGTTCCTCTCCTCGACCTGAACGTTTGGTTTTGC…	SNP subset (Harel-Beja et al 2015)
nana_c9902_550	c9902_550	TC	GCTCAATAAACCCAACCTTAAACAACCCAATCCTAAAACGATACCAAAGCAGCAAAGCAATAGCTTCCTTAATCAGTTTAAACCAACGACCGTCACCAGAGGAGCTAAGAAGTGTACAGAATCAACAACAAAAAGAATAATTTGAATAAGAATAATCTGACCATGACTGATCGGATCTGCTTGTTTCTAACCCAACCTAGGTTGTGTCTGTCCATATCCGGTCGAGATCGAGCAAGATCTATCGACAAGG[T/C]TCGAGGGAAGGGGGAAGAGGAGGTTGCAATAGCACAACAGACCACTGATTTAAGAGGCGACACTTAGTGGCCGCGGCATACTTCCACAGGGATCGACGGAGGGGTGGATGACCGCCAACATCTCCACCATAGGGACTGATGGAA…	SNP subset (Harel-Beja et al 2015)
nana_c9924_1705	c9924_1705	AG	ATGCCCAAAACAATGAGGAGAAGCTTGAGTTCGAATATGAATCAGGGAACATAGCAATCCTGCCAAATGCATACAGCTCTCAGCCTGACATATCCCAGCAGGTTGGAATCTTCATTCACAAGATGAATTCTATTCCAGCTTTCACAGCCAACTTAACTGTGGAATCCTTCAACAGGCGAACCTTATCTTGAAGTGAGGTAGGTATCTCCACCGCCTCCCGCTAAGATAAAAAGAAGCTATGATTCGCTAC[A/G]CTGAACTTGATGAACCGGAGAGACTTTTGCATACGTCACTGTGGACCTTTGGTTCATTTGAGTGCAAAGTTAAGGATCTTCATTGTAGGAGTGACTGGGCTTGCCATGAAAACTAGAATCGTGGTCACGCTGGTTGGATTCCCC…	SNP subset (Harel-Beja et al 2015)

## Sheet: Supp Table 3
Supplementary Table 3. DNA markers at the evergreen region. SSRs and SNPs, the primers and additional information
Marker name	Sequence	Marker type	Primers sequence 5' - 3'	Primers sequence 5' - 3'	Product size bp	NC_045128.1
5610	TAAGGCGACAATTCCTTACGGGGAAGGAAAAAAATTACCAGAGCAAATCATCAACAGAAAAATAAAAAAATAATTTTTTGGAAAAAAAGAAAAAAGAAAAAAGAAAAAGAAGAAAACAACAAAAATTCCCGGGTCGGTTACTGTGGACGCCACACATGTCAGATCACCAGGCGCCTCGACTCGGAATCGCCGACTAACTCACCACAAACAGAGCCTTCGGAAGCAGAGCGGACGGACTCAGCCCAGCGCCTTTCTCAGTCCCCACTCTCCCTCTCACTCCCTCGCTCGCTCGCTCTCCCATGGCGGCGATGAATCTGAACCACCACCCCCCCACTACGCCATCTTCTCCCGACCAAGACCCCTACCACCAGCAGCAGCAGCAGCAGCAGCAGCTCTCCC…	SSR	CCGCTGGAGTATTCGTAGAG	CCACCACCCCCCCACTAC	330-342	2977186	2976532
c31730	CAGGAGCTACTACAGGTGCACATATCAAGGTTGCAACGTGAAGAAGCAAGTCCAACGACTAACAAGAGACGAGTCCGTGGTAGTGACAACCTACGAAGGCACCCACACTCACCCCGTCGAGAAATCCACAGACAACTTTGAACATATTTTGTCTCAGATGCAAATTTACCCTCTCCCTTACAATTAGGATCTCTTGCCAAAACATGAAGCAAAGAGATCGATTATAGCTTGTTAGTCTCTTAGTAGATACGATGCATTGGGGGGTGGATGCGGTAACTTTGTAGAAAGACCTGGAATTTCAGCATACATATACATATATACATACATATATATATATATATATATATATTATAGCCAAGGGGGATTTCATATCTAGTGTCGAATTTGTTGAACTCGATC…	SSR	TCGACACTAGATATGAAATCCC	CTTAGTAGATACGATGCATTGG	144-140	2992456	2992016
sc106926	AATATCAGGTTGCCCCTCCCTCCCTCCCTCCCTCCCCCCCTCCCTCTCTCTCTCTCTCTCTCTCCCCCTTCCTGAACCAGAGACGTGAAACATACTCCCTGAAGAGTATCCTCTTCTAACATTTCCTACAAACAGGTGTTTGATGCACTGCGGACGACGATGTTTATCCTTGGAATGTTGTCCGTGTTTGTTGGAATTTCTCTGTTGGCACCAGATGAGCCCAGAGGTACATGCATTTGCTATTAACTGACTGAGATTTTATCATTGACGAGCAAATTTATTTGAGCTCATTTAAACCTTTTCAGGCGGTGAAGTCAAAGATTCTTCTTTGGTGTCTGTTACGTCTTCGAGCATTTCAGGCGAATCAGAGAGGTATTTTCGCATTCATGTTTCATCCTA…	SSR	CTGTCTTCGGATATTGGCTG	CGTGGTGGTGTTAAGAGG	246-274	3433550	3437134
sc11037	CAGGCAATTTAGTAGCTTTAACCGACAGGACGTTGAATTCAGGACCGCGATCCGGGCATCCGCTCGTGGAATTAGATCTCCACTGATTTGAGCAGGTGGGCGAATGAGATCTAATCCTCTCTTCATCTGTTTATCATCTATGTTATTTGCTTGCTTTGGGAGAGACAAAGCCAAACATCTGACAGCATTAAAGTCATACTACTGATTACATAACGAACATAAGATTGAATCCGCATAAGAAAGGAATCCCGATCGATTTCGAGCAGTAAGCGCAATCTACCCAAAAAGAGCAGGAGAAACAAGAGAGAAAAATACAGGAACCTCAGATGGTTGTTAGTTTATATTGTTGTAACATTCAGCCGATGTAGATATGGACGTGGAGGGCGAGGAGGAAGATGG…	SSR	GATTCCATTCCACTGTCCC	GTCCGCCATCTTCTAACC	157-160	2946515	2945232
sc28915	TCTTATAATACTCAGATTTTTGAAATTCAAAATTTAAACTTTAAGGTAAATTGGATCACGAAGTTTGAAATTCAATTAAAACACTTCGTGTCAAGAATAAACCAACATTCAGATCAAATTATTTTCAGCCAATAGAGTGAAAATGCTCAATAATCTTAATGTGTAGATAAGTTCTACAAATTACATCACCCTCGTGTCATGTTTTCATAATTAAATCGTTGGCAAATGAACCATAGAAATTTCCGAAAGATAAAAAAAAACTATTTAATTTAGTTATTCTGAAAAATGATATTGGTGAAGTAACTGTCCCTCCCCCAAGTCTTTCCACTTGTTGGAACATTACGCATATGGCTTCCAAATGTCTTTCTTTTTCTTTTCTTTTCTTTTCTTTTTGTTTTT…	SSR	AGCCTTTATTTTCACGTTG	GGACACTGGCATTTTCTTG	230-238	3305725	3304166
sc7483	TCAATATTCCTTCTTCAATTATAAATAGAGCCTTCCCCTGTCGTAGAAACAGCATCGAGGCTAAGATCGGAAGAGATGTCTAACATGACTACCAGGCTAAGATCGGAAGAGATGTCTAACATGATTGGTAGCCAAGGATGACTTGCCTGCTCCGGTGTAAGTTCATGAATACTGGGAGCCGGGGTGCCTTCAAGGTCCAGGCCCGGTTTCAGGCAGTCTCTTTGGCTAACTAGACAGTCCCTTCTCTTTCATGCCGGGCTTCTCTTTCCAGCCAATGGATCTTCTCTTGCATAAAGGGACCGAGAACGGGAGGATTAATGCTGAAATGTCGGAAACGGTCGAAAACGGAAGGAGAGAGGCCCTACATGAAGATAAGAGCTGGTCCGGTAGCCAAGGATG…	SSR	CTATACACACGCGCACACAC	CGACTTGAAAACATGCACG	268-272	3203321	3206207
195_146	ACGACGCCTTCTCTGGATCGAAAATTTGAACGTTCAAACTTATTACTTGAAAGAGGTGATTTGATTATATGTGTTACCTGACAGGTATAATGAAGCTTCACAGCTAGCTATTTGTCCATCAATTATATGTATATATGCATATATTTGAAAGAGTCAAATCCTTAAAAAAAAATGCATGATTAGAATCATTTGATGATTGATAACCATCAATCAATTAATCAATTAATTAGGAGCAACCGAGAGCTCTGCTCTGTAGCTTCCACATTTGTATTGACCGCCAAAGTTGTTTCGACAGAACAAAACATGAACCATCGAGATCAGGCCATAGCAACTATCCATTGTTGGCCTCGACGGCGCGGGATCCATGTCCCCCCTCGAGGACTACAATCTAACCTGGAT…	SNP	GGTTAAAGCTGGATCTGGTC	CGACAGAACAAAACATGAACC		2989129	2988129
195_155	CAGCAAACCGAAACCCAAGCGCTCCTGGTCGGCTTAAGCACCCATGGATTCATTAGCAGTTTACTAGTTTTGATGGGCCATGGGCTTTACACTGGATCCAGGTTTAGAATTATTACTCTGACCAACCTATTCCAATTTGAGCCGAGCCCATAGATTTCAAGATGGGCCTGGAAGAATGAGTTGGGCCCATCTGATTACTCAAAGGCCCACTGGGGC[A/T]CTTTTCATGGGTGTGTGTATACACATATGGTATTCCAGCACCCGAAAGAGAGTATGATCAATTCATCCACGACGAGGACATTACCTCAGAGGGAAAAAGCAAGAGTTCGGATGATAAGCTTCAAAGTTGCAAAGTCGGAGCTATAAAGATTCATACGAACTACCCATCGACATCTTTC…	SNP	GGTAATGTCCTCGTCGTGG	CAGCAAACCGAAACCCAAG		2980626	2980136
195_174	CACTCTCTTCCTCTTTGGGAACAGGACGAGGGAAGGGTGGAGTAGGACGAGAAGAAGAAGAATCGAAGAATTGAAGAAGAAAGAGAGGAAAGAGAGAGGTTACTGTTTCGGTTACGTAGTGAGTCATGTCGGTGTCGTTTGACG[A/G]CTTCAATGGCGAGATAACGGTTTGTACTATCACGTTACAACTTTAAAATATTTTGTACCATCAAGTAGCAAAAAAAATATTTTAAACCAACCTGATACATTATTTAAACTTTTAGACCACCAATGTAATTTACCTTATAATCTATCATATAAAACTGGACTGCTTAACACTGGACTGC	SNP	CACTCTCTTCCTCTTTGGG	GCAGTCCAGTGTTAAGCAGT		2960809	2961131
195_176	GGATGATGCCTCTATTTGGCAATAATAGAGGAGAAGCGCGAATTCTTACTTTGCGTGCAAGAAAGATAAGGGTTTGAGATCGATACTGGATAAGGGGGATCTAAAGCGAAATGAAGCATTTATCGATATTGATCGTGCGAGGGAAGAAAGTTCTATGGTACCGATGTGTGTTTAACAAATATGTGACTTATGATACGTGCTACATGTATACTCATGACGTAGAAAATATTCTCGTGCCCGAGGGAGGGGAGCAGAGGGTTTGTCTGATCTGATGAGCTGTTGTCGACAAGTGGCAAGTGAGGCTGTCTGTCAAGTGAATGCCAAGTGGCACAACCTATGCCGCTATCTTTGCCACCTCAGAGGAAACGTCGCGGGCCAATTGGCTCAGTCAGCGTCGGC…	SNP	CAAACCTCATGAATCAGCC	GACGTGTACGATGCCTAATG		2959784	2958784
195_183	TATTTAGATTTTATATCTTTATAGATTATGTCATATCTCTATCGATATTTTTGGTTTTAATTTCCTTATCTATAGGAGGAGATATGACCATATTAGGATTACTTTATGTCTATATATATTCATCTTAGTCAATTTTTAATGAGAGGAACATTCAGAAAATTGTGAGAGTATTCTCTTTGGTTCTTGAAGAACTAATCGAACTTATCGGAAGTTTCCGTGGCGTTCATCATCGACTTATCAAACGGCTTTCCACCACCGTTTGTGGCGTCTTCATCGACTTATCAGACGGTTTTCCATTACCGTTTGTGGCGTCTTCCTATATACCGAGGTTCTTGTTTCGCATTAAACAACGGGTTGAGGTCAGTTATACCAAGGTTCTTGTTTTTGTCGTAAACAACG…	SNP	AGTAAGTGGATGTGTATTGCC	GCGTTCATCATCGACTTATC		2952883	2951884
c15111	GATTCACAAAACCAATTCAACTAAGACTTCCAAACATCATGCAAAAAGGTCTCTTCATTGAGACGCCAACACATCAGCCAAACATTTATCCAATTATCAATATAATATTTTAACTTAAATCAAAATAGAGTTTAACTATGGAAAGTAATCTCAAGATAAAAAATCTAATCCTAATAAAAATAGGATTAACATGAAAATACTTGATTGAAAATAACTCCAACTAGGAATCCTATAATGAATGCATGATTATGTCATGATTTACCTGACCTCAGTTTCTCATATCGATCACGTCATACTTCAAAGATCCAGAATGAATGTGTTGCGCCAAAGCTTCCAGTAAAACAAGTTCACACACTAATTCCCAACCTATGCTAGAGTCTAGGAAATGACAATACAATT…	SNP	GACGGGAGAGAATGGAGC	AGACGGGATAGGATGAGG		3553012	3551920
c19874	GATAATCAAATATTGAGGCATATAGTGAAATGGCTACTAATATCGGATGCTTTCTCGCATTACAGTACCAGAGTCTCACGTCCATATTGAAGTGCAATAGATATACAACACTCGAATTTAAACTGATACGTGTTTAGTCGTTTCATGGTGTTAGATATATGAACTGTTCAATGCGCCCTGAAGTACAGAAGCTTGGACATTCGATCGATAGAAAAGGTTGACGACTGTACGAGCTGCGAAGAGAGAGATGAACAGAGCCAGCAGGCTTCCAAAAGTCATC[G/A]GAGCATAATTCATATCAGCCTGCTCCTCTGGGCTTAAATAGAGGCGAGACCTTCCTTCGAACAATCTCTTGTATTTCTTCCGATGACAGTACAGACGCTTCATTCTCGAAGTTG…	SNP	CAACTGGAGATGCTGGAG	AGCTTGGACATTCGATCG		2935008	2934365
c26365	GACGATTTTGCCATTCTCCAAAGTTGACAGCATCACAGGAGCAGTGAAGTCATTTACCCATCTGCTTGATTCAAATTGCTTTATAAACTCAGAGTAGGTCGGTGGCAAGTAGTCTGCTATGTCGTCGAGGGTCTTCCTGCGGCGATAGAACCGAGCACTCTTAATTGTGGTAACTAAGTCGATGCCGTCCTCCAAGAAGAGGAAATGACCATTCTCTTCATATTTACGAATCTCGCATCCTGGTAGTGCACGATAGAGCCGTGAAGCTTCAGCTTTACTTGGCAACAGCTGATCCCTTTCACTGGAATGACAGAGAATAAGATCAGGTAAAGTTGCAATAAGAAAGTAAAAATGACAAATGAATATAAATATCAAGCCTCTTCAATTTAGATTTAACTG…	SNP	CTATCAGCCCACAAGATGC	CGCTATACATCATATCGGC		3106479	3107244
c8339	TTCTTCTCTCTTCTCGCTCTCTATCTGATCCAATTGATTGGTTGATTGATTGAAGAAGAAGAAGAAGAAGAAGAGGATGCCTTCGATTCCTGAGGAGCCTCTGCTGGCCGCGAACTCCGACAGGTTCTGCATGTTCCCAATCAAGTATCCCGAGGTGTGGGAAATGTACAAGAAGGCGGAGGCCTCCTTCTGGACGGCGGAGGAGGTGGACCTCTCCCAGGACACCCGCCACTGGGAGAATCTAACCTCCGGCGAGCGCCATTTCGTCACCCATATCCTCGCTTTCTTCGCCGCCTCTGACGGGATCGTCCTCGAGAACCTCGCCGCCCGGTTCATGAAGGAGGTCCAGATCTCCGAGGCCCGCGCCTTCTATGGCTTCCAGATCGCCATTGAGAACAT…	SNP	GTCCGCCACGAACTCTATG	TGCGTGGAGGGGATCTTC		2928990	2930113
Pgr5601	TCAAGAGTAGGACCTGATCAGTTTGTTCTGACACGCCCGGGGCTTGAAGAAGTAGCTGAAGAGGTACTGCACAGTCGTCTCTGGGGGTTCCGGCGGCAGGTTCTGATTCTGTTTGATCTGGAGTTCAGTTAGCCCGATCTGTCTCCTCACCGAGTCGATGATTCTTGGATCGACTGGGTTGCCTGAGGCATCAGTCACGTAAAACGTGTCCTTGGCCTTCCCACCTTTGGTCGAGATCTCGGCCTTCTTAATGCAGAGGCTGTTCTCCCGGAATATCCTCGTGATGTCGGCGAGGAGACCTAACCTGTCCTCCGTGCACAGTTCTAACTCCAAACCCTGCAGACAAATTTCCTTAGTGAAGACTGCAATGCAATTTTTACTGGTCTAGCCGGGGATGTT…	SNP	GGTGAATGAATAACTCGGGC	CTGGTCTAGCCGGGGATG		3037766	3035189
sc174460	GAAGAAATGTCTCATGAATAAACATTCTGGACTAAATTCAGGAAAATGAAGGAAATAGATTTAGATTTTCTTCAAAAGAAGTTAATTCAGTTTTTGAATGTCAATGCAGTACATCTATTCGGGCTTATTATCTCCATATGCAGTTTCCTTCTGGATTGATGGAATTCTATAATTCCTCCTCTATTGTTATAAATGGTGCTTCTTCTAAGGATGCTTGCAGGTTACCCGGTTGAACAAGTTAAAGGAACACATTGAAGTCGAGTTCATAGTACGTCTATAATTTATCAGTGGCTATTCTGCTGCATTTTTGAGATTGTTATTTGGCCTCATTTTTGAGATTGAAATTGCCCCATTCTCGTGTTAGTAATTACATATAGATCATTTACACCAAAACTGC[G…	SNP	CTTGCTTTTCACAGTTGTTG	GGATGCTTGCAGGTTACC		3261250	3260629
sc280210	ATAAAAGTACTATAAATTCaaTGGTTAGTGCTTGTGTACTTTTATATATATATATATATATACACGTATATAAATCGAGATGATTTATTGTAAATAATTTAAAGGAATAAAAAAATCAAAATACCCTTAAAAAGTCTCCAATACTAATTTTANCTTTAGTGTAATGCTTGCTTGATGTANTTGGGCTGGCAGAAAAAGACTAAGGAGAGAGGTTGATTAaGAGCACCAATTAGAGAGGTCTACCCAACCAATGCAGTTCCCGATCCTAATTCCCATTCAAAACGGACAATGCTTCTTGGACAANAAAGGGGACCTATTGGTTAANTCGACTTCAACAGTTGGTGCTCCTANTTAATCTTTCAGTTTANTTAAAACCTGCTCANCCANATATCCGATGAA…	SNP	CTGCCAGCCCAACTACATC	GTTCTCGTGGTCAGGCAAG		2768989	2768447

## Sheet: Supp Table 4
Supplementary Table 4. PgPolyQ-MADS and PBI121 related primers
Primers	Sequence 5' - 3'	Porpuse
5610_5	CTCTGTCTTCCTGGCTCTGG	Transformants verification
5610_6	CAGAGGAAAATGAGCATGGG	Full-length transcribed gene
5610_9	GCCCAGCGCCTTTCTCAG	Full-length transcribed gene
uidA forward	CAGGAAGTGATGGAGCATCAG	Transformant plants verification
uidA reverse	GACATTCACTAACGACTC	Transformant plants verification
35S_out	CACAATCCCACTATCCTTCG	Transformant plants verification

## Sheet: Supp Table 5
Supplementary Table 5. Branches were cut from orchard after 47 cold hours (< 7o C ) and kept in water at 25o C 16 hours light/8 hours dark. The Numbers are average and standart error of four repeats, each includes 5 branches
Cultivar	Days to branches with 50% budding	Standart error	Tukey-Kramer test
Wonderful'	58	2​	A
P.G.160-61	39	9​	BC
P.G.145-46	23	4​	C

## Sheet: Supp Table 6
Supplementary Table 6. SNPs that had the highest scores from the bulk array hybridization trial. Adjustment of false positive p-values that occur in multiple tests was calculated using Benjamini and Hochberg's method (Benjamini and Hochberg, 1995)
SNPid	contig	d.vs.eg_adj.P.Val
nana_c14202_1390	pomegranate_rep_c14202	6.9281e-10
moti_c25544_293	pomegranade_c25544	1.08124e-09
nana_c26365_800	pomegranate_rep_c26365	1.7968e-09
moti_c11374_505	pomegranade_c11374	6.26785e-09
nana_c6078_1586	pomegranate_rep_c6078	1.97272e-08
nana_c10753_104	pomegranate_c10753	2.01564e-07
nana_c19874_282	pomegranate_c19874	2.01564e-07
moti_c2055_827	pomegranade_c2055	2.42824e-07
nana_c1352_532	pomegranate_rep_c1352	3.87291e-07
nana_c10729_595	pomegranate_rep_c10729	4.8329e-07
nana_c17326_1001	pomegranate_rep_c17326	9.37756e-06
moti_c11229_515	pomegranade_c11229	1.04552e-05
moti_c4562_843	pomegranade_c4562	1.18373e-05
moti_c18238_340	pomegranade_c18238	1.34804e-05
moti_c12273_644	pomegranade_c12273	1.34804e-05
nana_c9973_3470	pomegranate_rep_c9973	1.9557e-05
moti_c11993_435	pomegranade_c11993	3.18565e-05
moti_c13619_328	pomegranade_c13619	3.3716e-05
moti_c11209_298	pomegranade_c11209	3.39363e-05
moti_c4446_681	pomegranade_c4446	3.81078e-05
moti_c17454_456	pomegranade_rep_c17454	6.79359e-05
moti_c5090_587	pomegranade_c5090	8.29217e-05
nana_c14041_1175	pomegranate_rep_c14041	0.000106497
moti_c9588_730	pomegranade_c9588	0.000123025
nana_c4670_1191	pomegranate_rep_c4670	0.000167421
nana_c2446_512	pomegranate_rep_c2446	0.000211371
moti_c12273_551	pomegranade_c12273	0.000212149
moti_c7709_81	pomegranade_c7709	0.000225833
moti_c11374_1001	pomegranade_c11374	0.000245687
nana_c5210_478	pomegranate_rep_c5210	0.000276979
moti_c27377_421	pomegranade_c27377	0.000284427
nana_c25551_719	pomegranate_c25551	0.000311133
nana_c3057_667	pomegranate_rep_c3057	0.000444939
moti_c5479_503	pomegranade_c5479	0.000628271
moti_c23240_228	pomegranade_c23240	0.000737114
nana_c25960_254	pomegranate_c25960	0.000760195
nana_c8027_832	pomegranate_rep_c8027	0.00078897
nana_c9131_1228	pomegranate_rep_c9131	0.000820577
nana_c9564_1176	pomegranate_rep_c9564	0.000939009
nana_c14886_1095	pomegranate_rep_c14886	0.000955572
nana_c27509_352	pomegranate_c27509	0.00139775
nana_c3299_1407	pomegranate_rep_c3299	0.00141342
moti_c8054_297	pomegranade_c8054	0.00141342
nana_c4517_782	pomegranate_rep_c4517	0.00141342
nana_c39088_360	pomegranate_rep_c39088	0.00181445
moti_c11355_402	pomegranade_c11355	0.00199757
moti_c19313_483	pomegranade_c19313	0.00207765
nana_c7721_1222	pomegranate_rep_c7721	0.00226119
nana_c5015_262	pomegranate_rep_c5015	0.00298004
nana_c6777_287	pomegranate_rep_c6777	0.00299785
nana_c36012_1298	pomegranate_c36012	0.00491578
nana_c4634_812	pomegranate_rep_c4634	0.00543827
nana_c11156_607	pomegranate_rep_c11156	0.00702407
nana_c12918_299	pomegranate_c12918	0.00740122
nana_c54901_198	pomegranate_rep_c54901	0.00769499
nana_c2168_1275	pomegranate_rep_c2168	0.00769499
moti_c16838_423	pomegranade_c16838	0.00769499
nana_c554_380	pomegranate_rep_c554	0.00769499
nana_c2413_697	pomegranate_rep_c2413	0.00772741
nana_c36764_419	pomegranate_rep_c36764	0.00918511
nana_c8343_712	pomegranate_rep_c8343	0.00974193
nana_c5154_1224	pomegranate_rep_c5154	0.00988267
nana_c5452_500	pomegranate_rep_c5452	0.0105202
moti_c5114_1513	pomegranade_c5114	0.0116756
nana_c11100_466	pomegranate_rep_c11100	0.0119066
nana_c15742_432	pomegranate_rep_c15742	0.0124383
moti_c26387_353	pomegranade_c26387	0.0124383
nana_c9637_724	pomegranate_rep_c9637	0.0125587
nana_c5441_1294	pomegranate_rep_c5441	0.0126025
moti_c6307_576	pomegranade_c6307	0.0137746
nana_c18227_949	pomegranate_c18227	0.0140848
nana_c13427_2210	pomegranate_c13427	0.0142497
moti_c22738_485	pomegranade_c22738	0.0157103
moti_c5650_472	pomegranade_c5650	0.0157103
nana_c17241_820	pomegranate_rep_c17241	0.0157103
moti_c2596_1120	pomegranade_c2596	0.0159828
nana_c13232_1849	pomegranate_rep_c13232	0.0159828
nana_c7494_975	pomegranate_rep_c7494	0.0172358
nana_c6045_590	pomegranate_rep_c6045	0.0172358
nana_c1901_1951	pomegranate_rep_c1901	0.0172358
nana_c2607_1655	pomegranate_rep_c2607	0.0189186
nana_c26365_350	pomegranate_rep_c26365	0.0194049
nana_c11943_507	pomegranate_rep_c11943	0.0197284
moti_c6681_758	pomegranade_c6681	0.020158
nana_c11554_943	pomegranate_rep_c11554	0.0218733
nana_c16349_917	pomegranate_rep_c16349	0.0218733
nana_c11943_193	pomegranate_rep_c11943	0.0219019
nana_c9183_1391	pomegranate_rep_c9183	0.0222541
nana_c17242_919	pomegranate_c17242	0.0222541
moti_c12539_600	pomegranade_c12539	0.0239894
nana_c12958_854	pomegranate_c12958	0.0243814
nana_c9654_1055	pomegranate_rep_c9654	0.0245495
nana_c6812_739	pomegranate_rep_c6812	0.0245495
nana_c17241_1054	pomegranate_rep_c17241	0.0245495
nana_c28196_289	pomegranate_c28196	0.0269492
nana_c5298_986	pomegranate_rep_c5298	0.0279753
nana_c2631_1894	pomegranate_rep_c2631	0.0279753
moti_c8082_368	pomegranade_c8082	0.0279753
nana_c4221_1258	pomegranate_rep_c4221	0.0279753
nana_c14173_505	pomegranate_c14173	0.0279753
moti_c7277_745	pomegranade_c7277	0.0279753
nana_c10572_1303	pomegranate_rep_c10572	0.0281918
moti_c2212_334	pomegranade_c2212	0.0281918
nana_c1881_1882	pomegranate_rep_c1881	0.0281918
nana_c4861_219	pomegranate_rep_c4861	0.0294511
nana_c3949_1458	pomegranate_rep_c3949	0.0295011
nana_c28730_747	pomegranate_c28730	0.0316073
nana_c8340_1155	pomegranate_rep_c8340	0.0346479
moti_c2050_920	pomegranade_c2050	0.0348399
moti_c1029_792	pomegranade_c1029	0.0348399
moti_c12839_452	pomegranade_c12839	0.0358611
nana_c8339_724	pomegranate_rep_c8339	0.0369132
nana_c46721_161	pomegranate_c46721	0.0370041
moti_c18330_80	pomegranade_c18330	0.0381738
nana_c9536_865	pomegranate_c9536	0.0384807
moti_c18383_767	pomegranade_c18383	0.0384807
moti_c20024_90	pomegranade_c20024	0.0386254
nana_c5382_374	pomegranate_rep_c5382	0.0389577
moti_c15569_337	pomegranade_c15569	0.0389577
nana_c15771_689	pomegranate_rep_c15771	0.0404894
nana_c8027_611	pomegranate_rep_c8027	0.0420237
nana_c8587_672	pomegranate_rep_c8587	0.0420237
nana_c14625_159	pomegranate_rep_c14625	0.0420237
nana_c11256_273	pomegranate_rep_c11256	0.0475649
moti_c15641_258	pomegranade_c15641	0.0475649
nana_c5521_921	pomegranate_rep_c5521	0.0481438
nana_c3057_312	pomegranate_rep_c3057	0.0481438
nana_c15356_437	pomegranate_c15356	0.0487304
nana_c12286_180	pomegranate_rep_c12286	0.0488189
nana_c8929_553	pomegranate_rep_c8929	0.0488189
moti_c1719_787	pomegranade_c1719	0.0488189
moti_c11308_370	pomegranade_c11308	0.0488189
nana_c5980_2216	pomegranate_rep_c5980	0.0490639

## Sheet: Supp Table 7
Supplementary Table 7. ‘P.G.160-61 x Wonderful’ linkage map. 130 markers are common markers with 'Nana x Black' linkage map. In green are markers that were associated at the bulk trial.
Locus	‘P.G.160-61 x Wonderful’ linkage group	‘P.G.160-61 x Wonderful’ position	'Nana x Black' linkage group	'Nana x Black' position	Mismatches between the maps	Bulk segregation association P.Val
c4779_617	LG1	0	LG1	4.1
c11971_187	LG1	0.523	LG1	3.952
c7017_2426	LG1	11.987	LG1	11.064
c5059_322	LG1	15.926	LG1	15.048
c4074_1376	LG1	21.966	LG1	24.661
c7365_2514	LG1	27.98
c6473_1331	LG1	40.159	LG1	45.36
c5892_319	LG1	46.997	LG1	51.705
c6244_1725	LG1	50.342	LG1	49.733
c11127_1167	LG1	59.47	LG1	57.75
c5382_374	LG1	72.06	LG1	79.876		0.0389577
c11815_724	LG1	86.367	LG1	105.791
c14681_415	LG1	86.971	LG1	107.162
c10344_358	LG1-2	0	LG1	137.072
c7875_357	LG1-2	0	LG1	143.686
c6587_1777	LG1-2	1.633	LG1	135.654
c11619_335	LG1-2	1.661	LG1	137.072
c5954_597	LG1-2	1.954	LG1	139.441
c1569_1192	LG1-2	2.57	LG1	139.441
c7445_1586	LG1-2	5.406	LG1	130.089
c7276_3544	LG1-2	7.024	LG1	148.46
c6434_1384	LG1-2	7.49	LG1	152.163
c12815_439	LG1-2	12.542	LG1	144.136
c7245_2333	LG1-2	16.064	LG1	154.648
c10192_271	LG2	0	LG2	14.67
c8035_1576	LG2	12.433	LG2	18.126
c3183_522	LG2	12.437	LG2	18.126
c14802_207	LG2	14.242	LG2	22.111
c7870_3315	LG2	34.853	LG2	38.118
c7810_319	LG2-2	0	LG2	115.573
c8849_1132	LG2-2	5.445	LG2	117.135
c8688_523	LG2-2	6.052	LG2	118.142
c2966_2081	LG2-2	17.123	LG2	126.952
c8915_2218	LG2-2	19.316	LG2	132.17
c6558_951	LG2-2	22.235	LG2	134.321
c5003_1196	LG2-2	22.271
c3506_2098	LG3	0	LG3	33.919
c11554_1510	LG3	12.708	LG3	50.759		0.0218733
c4930_1220	LG3	13.044	LG3	49.597
c5074_1301	LG3	13.763	LG3	51.246
c4100_83	LG3	14.53	LG3	53.122
c9924_1705	LG3	19.255	LG3	58.208
c10245_860	LG3	27.16	LG3	64.519
c12577_103	LG3	33.082	LG3	69.957
c5482_321	LG3	40.798
c9654_1055	LG3	54.226	LG3	128.124	*	0.0245495
c10009_195	LG3	56.664	LG3	80.497
c12527_198	LG3	70.471	LG3	145.648	*
c10753_104	LG3	78.895				2.01564e-07
c4446_681	LG3	80.196				3.81078e-05
c9588_730	LG3	81.507				0.000123025
m_c7709_g195	LG3	82.107				0.000225833
m_c18238_g285	LG3	82.157				1.34804e-05
c17326_g82	LG3	84.762				9.37756e-06
c15111_g102	LG3	84.762
sc28915	LG3	87.764	LG3	160.81
c26365_800	LG3	89.952	LG3	161.989		1.7968e-09
sc11037	LG3	94.664	LG3	162.532
c8339_724	LG3	94.789	LG3	164.684	*	0.0369132
c19874_g92	LG3	94.908	LG3	164.032	*	2.01564e-07
EverGreen	LG3	95.931	LG3	163.118
m_c11374_g119	LG3	96.817				6.26785e-09
m_c12273_g332	LG3	98.221				1.34804e-05
c13619_328	LG3	99.499				3.3716e-05
c4670_1191	LG3	99.499				0.000167421
c23240_228	LG3	99.499				0.000737114
c4562_843	LG3	99.499				1.18373e-05
c5479_503	LG3	99.533				0.000628271
c5090_587	LG3	99.533				8.29217e-05
c25544_g732	LG3	107.069	LG3	175.452	*	1.08124e-09
c6078_g312	LG3	107.069				1.97272e-08
c1352_532	LG3	107.183	LG3	168.497		3.87291e-07
c2607_1655A	LG3	107.323	LG3	171.948		0.0189186
c10729_595	LG3	107.359	LG3	174.004		4.8329e-07
c4221_1258	LG3	107.359	LG3	172.987	*	0.0279753
c2607_1655	LG3	107.365				0.0189186
c6078_1586	LG3	107.852	LG3	175.518
c2413_697	LG3	114.609	LG3	169.801	*	0.00772741
c9902_550	LG4	0	LG4	42.833
c7762_566	LG4	0.762	LG4	46.394
c6958_663	LG4	3.429	LG4	47.103
c13857_900	LG4	22.115	LG4	66.03
c2056_1828	LG4	27.13	LG4	72.929
c15733_979	LG4	37.818	LG4	91.63
c204_515	LG4	37.818	LG4	91.63
c14267_402	LG4	40.73	LG4	93.015
c6373_2340	LG4	48.265	LG4	104.023
c8650_1025	LG4	68.56	LG4	120.162
c3240_997	LG4	88.679	LG4	132.209
c9528_492	LG5	0
c6045_590	LG5	9.46	LG5	5.692		0.0172358
c6646_964	LG5	10.588	LG5	5.692
c13338_459	LG5	11.084	LG5	5.692
c436_764	LG5	16.1	LG5	15.233
c11256_273	LG5	18.622	LG5	15.864		0.0475649
c1537_405	LG5	18.622	LG5	15.864
c13232_1849	LG5	36.019	LG5	44.102	*	0.0159828
c5386_3072	LG5	42.305	LG5	28.855
c13439_640	LG5	54.567	LG5	42.618
c5582_869	LG5	73.795	LG5	70.663
c13061_935	LG5	74.373	LG5	71.293
c4258_927	LG5	77.422	LG5	74.732
c8093_2598	LG5	79.243	LG5	76.104
c5455_1379	LG5	79.854	LG5	78.514
c3918_842	LG5	86.674	LG5	79.87
c13285_2063	LG5	86.674
c4415_1351	LG5	107.289	LG5	70.234	*
c5980_2216	LG5	113.14	LG5	73.275	*	0.0490639
c9544_1132	LG6	0	LG6	22.103
c4728_318	LG6	5.109	LG6	25.37
c5487_294	LG6	19.984	LG6	44.436
c10126_309	LG6	27.302	LG6	45.554
c8597_320	LG6	43.379	LG6	63.469
c5915_523	LG6	44.011	LG6	63.469
c14886_1095	LG6	55.963	LG6	76.852		0.000955572
c9527_466	LG6	72.164
c5486_247	LG6	74.602	LG10	51.15	**
c16760_363	LG6	90.641	LG11	2.251	**
m_c17454_g597	LG6	91.412				6.79359e-05
c8054_297	LG6	104.819	LG10	16.19	**	0.00141342
c15126_2386	LG6	125.293	LG10	24.055	**
c3299_1407	LG7	0	LG7	134.134		0.00141342
c9973_g108	LG7	8.138				1.9557e-05
c10520_1025	LG7	13.649	LG7	118.794
c12450_1099	LG7	18.653	LG7	112.95
c11489_811	LG7	18.669	LG7	112.95
c11209_298	LG7	26.109				3.39363e-05
c11157_2173	LG7	35.295
c15864_287	LG7	44.023
c2184_134	LG7-2	0	LG7	4.111
c3982_1028	LG7-2	1.241
c2379_1828	LG7-2	4.763
c17314_298	LG7-2	4.78	LG7	10.388
c12821_519	LG7-2	5.346
c9338_1772	LG7-2	28.225	LG7	28.182
c4625_527	LG7-2	39.5	LG7	35.995
c6247_373	LG7-2	51.035	LG7	62.725
c10479_665	LG7-2	51.582	LG7	57.014
c4183_904	LG7-2	52.161
c8681_1903	LG8	0	LG8	62.184
c7536_790	LG8	0.515
c5692_1090	LG8	1.147	LG8	59.229
c4269_325	LG8	1.726	LG8	58.41
c11387_159	LG8	3.359	LG8	53.468
c469_946	LG8	4.091	LG8	53.468
c2369_145	LG8	7.933	LG8	51.791
c4385_1288	LG8	9.283	LG8	51.09
c10355_1043	LG8	10.347	LG8	50.253
c9067_704	LG8	10.347	LG8	48.194
c7550_257	LG8	10.367	LG8	47.694
c5120_828	LG8	26.091
c8554_297	LG8	26.091
c12328_651	LG8	33.753	LG8	0	*
c3213_803	LG8	35.215	LG8	18.39
c16183_841	LG8	43.271	LG8	19.849
c3047_146	LG8	43.811
c7374_924	LG8	55.061
c7199_913	LG8	66.408
c5637_982	LG8	77.016	LG8	4.767	*
c2942_647	LG8	77.029	LG8	4.767	*
c3939_820	LG9	0	LG9	9.846
c4902_854	LG9	1.156	LG9	12.51
c3453_2150	LG9	20.547	LG9	23.008
* - Mismatches between the maps within the LG
** - Mismatches between the maps with other LGs
Markers written in green were significantlly associated with the EverGreen segregating bulks

## Sheet: Supp Table 8
Supplementary Table 8. Significant QTLs (LOD > 3.0) for three traits related to evergreen/deciduous phenotype identified by interval mapping analysis
Population	Trait	Year	LG ‘Nana x Black' mapa	Position ‘Nana x Black' mapa	Groupb	Positionb	LODc	mu_Ad	mu_He	mu_Bf	Varianceg	% Expl.h	Additivei	Dominancej	Marker with highest LOD
‘Nana x Black'	Days to yellow	2011-12	LG3	142-160	LG3	142-160	15.98	55.3667	39.0316	36.4038	72.2404	65.6	9.98879	-8.45059	c26365_800_eg
‘Nana x Black'	Days to yellow	2012-13	LG3	136-160	LG3	136-160	22.09	100.697	62.1443	54.4329	364.304	76.4	25.0235	-18.8518	c26365_800_eg
‘Nana x Black'	Days to budding	2012-13	LG3	143-159	LG3	143-159	21.77	116.834	119.992	120.309	286.844	83	-19.5318	19.6348	c26365_800_eg
‘Nana x Black'	Days no leaves	2012-13	LG3	137-160	LG3	137-160	29.89	24.3474	64.0107	70.8461	649.763	88.8	-33.4012	28.6085	c26365_800_eg
'P.G.160-61 x Wonderful'	Days to yellow	2011-12	LG3	160-182	LG3	84-117	15.01	25.6618	28.2439	42.5881	54.0418	56.5	-8.91162	-7.86224
'P.G.160-61 x Wonderful'	Days to budding	2011-12	LG3	154-182	LG3	78-116	8.59	119.203	108.317	96.1198	235.556	37.6	16.9422	7.50335	c26365_800
'P.G.160-61 x Wonderful'	Days no leaves	2011-12	LG3	150-182	LG3	73-117	16.75	94.1096	82.0182	68.4012	346.837	59.8	25.3293	13.7192	c26365_800
'P.G.160-61 x Wonderful'	Days to yellow	2011-12	LG7	30-35	LG7-2	32-37	3.85	24.8613	31.6014	31.6573	54.0976	21.2	-3.66093	3.82482
'P.G.160-61 x Wonderful'	Days to budding	2011-12	LG7	20-57	LG7-2	25-52	5.72	117.328	106.03	100.272	231.121	28.2	11.9307	-8.35745	c4625_527
'P.G.160-61 x Wonderful'	Days no leaves	2011-12	LG7	20-57	LG7-2	18-52	7.17	91.7319	74.6591	68.6362	332.821	33	15.2809	-8.74362	c4625_527
a - Position at 'Nana x Black' genetic map (Harel-Beja et al., 2015)
b - Position of the QTL in 'P.G.160-61 x Wonderful' genetic map
c - Maximum LOD score for each QTL
d -Maximum score in trait values for ‘Nana’ or P.G.160-61in respect to the population analyzed (A) alleles for each QTL
e - Maximum score in trait values for heterozygous for each QTL
f - Maximum score in trait values for 'Black' or 'Wonderful' in respect to the population analyzed (B) alleles for each QTL
g - Maximum variance for each QTL
h - Maximum percent of explanation for each QTL
i - Additive effect is positive when ‘Nana’ alleles increase the trait score and negative when 'Black' alleles increase the trait score
j - Maximum dominance for each QTL

## Sheet: Supp Table 9
Supplementary Table 9. Close markers to the "EverGreen" loci at LG3 were blast (BLASTN) to pomegranate 'Tunisia' genome sequence ASM765513v2 and to the homologous genomic sequence of Eucalyptus grandis V1.0 chromosome 9
Marker	Marker	'P.G.160-61 x Wonderful' LG3 (cM)	Contig	Sequeuse	Pomegranate ASM765513v2	Start	End	Eucalyptus grandis V1.0 Position
c14202_1390	c14202_1390	72.899	pomegranate_rep_c14202	TCAGGCACAAGACGACTGAAGTCTTTCAAAGGCTCGTTAACTGGAAAGTGACCGATAGGCTACGAGGGAAAGAGGAACGTCAGAGAGTAATAGGACCCAGAAGGATACGCATTCCATAGAATCAATTGTGAGGAGGAAATTCGTGGACGCTGCCCCTCTAATAGACATCCCCTCGCTACTCCATCACACTCTCTTGATTACTCCAGGACTGAGACTGACCCTGCAGCACATGCAGCTGCCACCAAGGAGACTGAGGAAGATGATGCTCAGTCCAACATGGCTGAGCCTGAGGCTGGGGACAGAATGGCCAGTAAAAGGGAAGGAAATGATTTGGTTGAGGAAGATGAAGAGGAAGAAGAAGAAGAAGCCCCATCATCTGAAGTTAGAGATGATGATGAA…	NC_045128.1	5004872	5003010	No blast
			pomegranate_rep_c2932	TTCCTCTCCGTTAATAAGTAGCGATCGTCGTCGTAAGGTCCGAACTCTCCCCTCTCCCCCGAAGCATTTGACCGACAGAGCTTCCTCGGAATGTCGATGACGACGGCGCGCCTTAGGGTTTTCATTCTCGCCGTGCTCCTCCTGGCCTCCCCGTTCCTCCTCCAAGTTGTCAGGTGCCAATCCGATGCCGAACCTGAAGTTGCTGAGTCTAACGAAGAAGGAGGTGAACTTGGGATTGTTGGTGACGATGCCCAAGAATCTGGTGGTGTTCGCTTTGGACCAGCTCCTGGGGTTGAAACTGTTTGTGTCTTCCCGAAGAACGGAGCACGAGTGGTTCCTGCTGGAGAGGAGACTGAATTGCTAGTTGGAATGAAGAATGATGGTGAGTCGAGCTTGAAT…	NC_045128.1	4670678	4667123
c10753_104	c10753_104	78.889	pomegranate_c10753	GCAGAAACTAGAACCGCAGTACCTGATATGCTATAANGTTTGAACGTGAAACGGCTAGCGCCAAACTCTGAGCCGATKCTGTCTGTGCCGATTTTGTTATATGACACTGCCTAAAGATGGACCTAGAATGTGTGCCACAGTATACATAGATCATCCAAAATCACACGTTGCAGGAACATCAATGGCCTTATACATAGACCCATTCAAAAAGTTAAGAGGAAAAGATCTACTATGTATAGTTGACGCTCTTTGGAAAGAATTGTGAGGCGGTCGAGTGTAACACGAAAGGATATCATCAGACAAAAGATCCCTTCGTATAATTTGGATCGTTGCCCTCCTATCCTGATTCGATATGCCGGAGTATATTTATCATTGCCCATTGGAGGTTTCCTGCTTCTT…	NC_045128.1	4542499	4540683	Chr09:24393572..24396680 (3.11 Kb)
m_c4446_681	m_c4446_681	80.171	pomegranate_c10316	GGGGCCCTTTGGGGCTGTGGTCACGACGCAGGACAGGTGATCTTTGGTCTTTTGTTCCTCCTGCTCAAGGACCGCCTCCACATTGAGGTGATCCGAACTTGGGGGACCAGGGTTGTGGGGCTGACCCTCCTTGCGATCGGAGCAATGGGGATTCGGGAAGCCTCCGAAGTCCCCACCCCTTGTGTCGCCTTGGAGAATGGTGAGTGTGATGTCAGTATGTATGAAGCCCTAGAGAGCTCAGTAGTTGGTGGTCAGAAAAAGAAGAAGAAGGTCGGGTTTGCAACTTTTGCCACGGGAATTGTCCATGGGTTGCAGCCGGATGCACTCATGATAATTTTGCCTGCTCTAGCGCTGCCTTCCCGAGTGGCAGGAGCTGCTTTCCTGGTGATGTTCTTGGTT…	NC_045128.1	4262347	4263146	Chr09:24595068..24595799 (733 b)
sc7483	sc7483	81.307		TCAATATTCCTTCTTCAATTATAAATAGAGCCTTCCCCTGTCGTAGAAACAGCATCGAGGCTAAGATCGGAAGAGATGTCTAACATGACTACCAGGCTAAGATCGGAAGAGATGTCTAACATGATTGGTAGCCAAGGATGACTTGCCTGCTCCGGTGTAAGTTCATGAATACTGGGAGCCGGGGTGCCTTCAAGGTCCAGGCCCGGTTTCAGGCAGTCTCTTTGGCTAACTAGACAGTCCCTTCTCTTTCATGCCGGGCTTCTCTTTCCAGCCAATGGATCTTCTCTTGCATAAAGGGACCGAGAACGGGAGGATTAATGCTGAAATGTCGGAAACGGTCGAAAACGGAAGGAGAGAGGCCCTACATGAAGATAAGAGCTGGTCCGGTAGCCAAGGATG…	NC_045128.1	3203321	3206207	Chr09:25958343..25965588 (7.25 Kb)
m_c9588_730	m_c9588_730	81.876	pomegranate_rep_c1241	GGCTCGGGCTCAAGAACCCAGCTTTTTTGGGCAGGGCATCGATCAGGGGCGTCTTGAACTACAACCAAGCCCACGGGTTAGAGCCCAGAGTCACACGGTGCTTTGGAAAAGGAGTGAGGCTCGGTTTCATCCCCTATGATGATATATCTGTGTATTGGTTTTTCACTTGGTATCCTTCTCCACAAGGTAGAAAACTATTACAACTCTATGTAAATGTAATGTGAAAGACCAAGTATGATTCTCGATTTAGATGTCAAAAAAAAGAAGGAATCACCAGAAAAAATTACTCTGATTTTCTGCGTTCGGTTTTGGGGACGTTACTGATATTTTGTCTAAATGTCCCCAGAAGCCAAAAGGTAAATGGACATTGTTTACATGAACAATAATGCGATTCCAATT…	NC_045128.1	4190037	4191267	Chr09:24761942..24773539 (11.6 Kb)
m_c7709_g195	m_c7709_g195	82.471	pomegranate_c12430	TGACCACGATGAGGTGATGAATGATGCAGAGAATGCAGAGGCGATGGTCGAGTGATTTATTTAGTGGCTTGTAGGAGGATCGGAGAGCGATGGTCGTCGTGAACCTGAGTAAGATGAAATGATTAAATGATCACTGTGAATCTATGCCTTGGGTGTCTTCTCTGATTGAATTAAATGACTGGGTCATATCCCCTATGCATGATGAGGTGGGTAGGAGATGGTGCTTTGTGACAATGATTACGACGGACTTGGGCATGAGCATGTTGGAGTAAGCAACGATTAGGCCAACAATTATGCACACTGCACAGCAAGGTGGAGTGACTTTTCCGATGTTCTGTAAATTTATGGTAAACATGTCCATGACTTAAAGAGTCGTAGCTGTTATGAATTTCTGACTTT…	NC_045128.1	4005577	4006171	No blast
m_c18238_g285	m_c18238_g285	82.506	pomegranate_rep_c24673	GTGAAGGACGGCAGTGGAAGTAAGGACCTTGCTTGTGAAACGAGTAGAGACTGCGAAATAGTAGTCTCGAGCAGGCTGATCCATCGTGACAAGCACAGAGTAGGACTGGCCAACATGGACATCAATAGATGAGTAAGTAGTTTGGACGGTGTGTGTCCCTTCGACCTCCACCAGCTTCAATTGGTGGCCTTGGATTCGGAAGTTCAGCGAATGCTCAAGCCCGACGTTCGATATCCTGAATCTGTATGTTTTACCTTTCTCAACTGTGAATGATGCACCATTTGGACCACGTCCATTGATAAGAATACCGTCCGGGAACATAAGCCGACGCCCGCTATCCAGAACAGCCTTCAAGACCGAGTGTTTGGTCTTGTACCAGTCCCCAATGAGGACGGTGAA…	NC_045128.1	3957549	3956835	Chr09:25034272..25034846 (576 b)
c15111_g102	c15111_g102	85.01	pomegranate_rep_c15111	GATTCACAAAACCAATTCAACTAAGACTTCCAAACATCATGCAAAAAGGTCTCTTCATTGAGACGCCAACACATCAGCCAAACATTTATCCAATTATCAATATAATATTTTAACTTAAATCAAAATAGAGTTTAACTATGGAAAGTAATCTCAAGATAAAAAATCTAATCCTAATAAAAATAGGATTAACATGAAAATACTTGATTGAAAATAACTCCAACTAGGAATCCTATAATGAATGCATGATTATGTCATGATTTACCTGACCTCAGTTTCTCATATCGATCACGTCATACTTCAAAGATCCAGAATGAATGTGTTGCGCCAAAGCTTCCAGTAAAACAAGTTCACACACTAATTCCCAACCTATGCTAGAGTCTAGGAAATGACAATACAATT…	NC_045128.1	3553012	3551920	Chr09:25474589..25475476 (889 b)
c17326_g82	c17326_g82	85.01	pomegranate_rep_c17326	ACGCAATCGTCGAACATCTCTTGAATGGACTTGAACTTCATCCCCAGGCTTTCGAGCTTTGCAGTGTACAAATCGTAGTGTGGCCTATTCAGTGGCTCGAACCTGCCAAAGATAATACCAAAAACTGAAAGACTTTGGTGGTGTTTGATAAATTAAGTACTTAAAATTAAGCACTTGATTAGTTAARGGATGAAATGGAAAAATGGAGGAATGAATAAGGATGAAAAAAATTTATGAGAGATAAAGAGCACCAATAAGTGAAGAATGACTTATTTCATTAAATCAAAGTTTTCTACTTATTTTATTAAGTGGGTTTTTGCTTAATAATTAAGTAGTTTAAATCTTTATCTCTCATCTTTACCTCTTTCTTACATTCATTTTCTTTTATAACTAACTTTT…	NC_045128.1	3536004	3533958	Chr09:25493767..25496128 (2.36 Kb)
SC106926	SC106926	85.356	pomegranate_rep_c5926	AATATCAGGTTGCCCCTCCCTCCCTCCCTCCCTCCCCCCCTCCCTCTCTCTCTCTCTCTCTCTCCCCCTTCCTGAACCAGAGACGTGAAACATACTCCCTGAAGAGTATCCTCTTCTAACATTTCCTACAAACAGGTGTTTGATGCACTGCGGACGACGATGTTTATCCTTGGAATGTTGTCCGTGTTTGTTGGAATTTCTCTGTTGGCACCAGATGAGCCCAGAGGTACATGCATTTGCTATTAACTGACTGAGATTTTATCATTGACGAGCAAATTTATTTGAGCTCATTTAAACCTTTTCAGGCGGTGAAGTCAAAGATTCTTCTTTGGTGTCTGTTACGTCTTCGAGCATTTCAGGCGAATCAGAGAGGTATTTTCGCATTCATGTTTCATCCTA…	NC_045128.1	3433550	3437134	Chr09:25592583..25594165 (1.58 Kb)
sc28915	sc28915	87.785		TCTTATAATACTCAGATTTTTGAAATTCAAAATTTAAACTTTAAGGTAAATTGGATCACGAAGTTTGAAATTCAATTAAAACACTTCGTGTCAAGAATAAACCAACATTCAGATCAAATTATTTTCAGCCAATAGAGTGAAAATGCTCAATAATCTTAATGTGTAGATAAGTTCTACAAATTACATCACCCTCGTGTCATGTTTTCATAATTAAATCGTTGGCAAATGAACCATAGAAATTTCCGAAAGATAAAAAAAAACTATTTAATTTAGTTATTCTGAAAAATGATATTGGTGAAGTAACTGTCCCTCCCCCAAGTCTTTCCACTTGTTGGAACATTACGCATATGGCTTCCAAATGTCTTTCTTTTTCTTTTCTTTTCTTTTCTTTTTGTTTTT…	NC_045128.1	3305725	3304166	Chr09:25863415..25882121 (18.71 Kb)
			pomegranate_rep_c11114	CACGTATTGACTGCGGCGTAGCGCACGACCGATCCTCTACCCCATCTTCCGAAGATTTTCATGTCCATCTTGCCCACCGAAGCCCAAGGATTCTCATCGTCTTCTTACCCTCAACCCCAGTCCCCAAACACTAACGCTAATCATGGCAACCCCCTCTCTCCCCACCCTCACTCTCCCCTCTCTCAGTCTCCTCCTTCCCTCTCCGGCCAGGTTCCAGGACCAGTGGCTCCAACTGCAGAAGGTTCGGGTGGATCTTCCCAAAAGGTGAGACAGTCGGCATCCTCAAATGGTAAGAAATTTGGATCCTCTAAATCAAGAGGGAATATATCTGGAGCAACTGTTCCTTCGCGGAGTCAGCGAGGTACTGGGTCGACAGATTCTCAAACAAGCTCCATGCAG…	NC_045128.1	3256818	3255582
c26365_800	c26365_800	89.97	pomegranate_rep_c26365	GACGATTTTGCCATTCTCCAAAGTTGACAGCATCACAGGAGCAGTGAAGTCATTTACCCATCTGCTTGATTCAAATTGCTTTATAAACTCAGAGTAGGTCGGTGGCAAGTAGTCTGCTATGTCGTCGAGGGTCTTCCTGCGGCGATAGAACCGAGCACTCTTAATTGTGGTAACTAAGTCGATGCCGTCCTCCAAGAAGAGGAAATGACCATTCTCTTCATATTTACGAATCTCGCATCCTGGTAGTGCACGATAGAGCCGTGAAGCTTCAGCTTTACTTGGCAACAGCTGATCCCTTTCACTGGAATGACAGAGAATAAGATCAGGTAAAGTTGCAATAAGAAAGTAAAAATGACAAATGAATATAAATATCAAGCCTCTTCAATTTAGATTTAACTG…	NC_045128.1	3106479	3107244	Chr09:25812414..25813763 (1.35 Kb)
	EverGreen	95.818
sc11037	sc11037	94.713		CAGGCAATTTAGTAGCTTTAACCGACAGGACGTTGAATTCAGGACCGCGATCCGGGCATCCGCTCGTGGAATTAGATCTCCACTGATTTGAGCAGGTGGGCGAATGAGATCTAATCCTCTCTTCATCTGTTTATCATCTATGTTATTTGCTTGCTTTGGGAGAGACAAAGCCAAACATCTGACAGCATTAAAGTCATACTACTGATTACATAACGAACATAAGATTGAATCCGCATAAGAAAGGAATCCCGATCGATTTCGAGCAGTAAGCGCAATCTACCCAAAAAGAGCAGGAGAAACAAGAGAGAAAAATACAGGAACCTCAGATGGTTGTTAGTTTATATTGTTGTAACATTCAGCCGATGTAGATATGGACGTGGAGGGCGAGGAGGAAGATGG…	NC_045128.1	2946515	2945232	Chr09:26291607..26304514 (12.91 Kb)
nana_c8339_724	nana_c8339_724	94.818	pomegranate_rep_c8339	TTCTTCTCTCTTCTCGCTCTCTATCTGATCCAATTGATTGGTTGATTGATTGAAGAAGAAGAAGAAGAAGAAGAGGATGCCTTCGATTCCTGAGGAGCCTCTGCTGGCCGCGAACTCCGACAGGTTCTGCATGTTCCCAATCAAGTATCCCGAGGTGTGGGAAATGTACAAGAAGGCGGAGGCCTCCTTCTGGACGGCGGAGGAGGTGGACCTCTCCCAGGACACCCGCCACTGGGAGAATCTAACCTCCGGCGAGCGCCATTTCGTCACCCATATCCTCGCTTTCTTCGCCGCCTCTGACGGGATCGTCCTCGAGAACCTCGCCGCCCGGTTCATGAAGGAGGTCCAGATCTCCGAGGCCCGCGCCTTCTATGGCTTCCAGATCGCCATTGAGAACAT…	NC_045128.1	2928990	2930113	Chr09:26312224..26313295 (1.07 Kb)
c19874_g92	c19874_g92	94.948	pomegranate_c19874	GATAATCAAATATTGAGGCATATAGTGAAATGGCTACTAATATCGGATGCTTTCTCGCATTACAGTACCAGAGTCTCACGTCCATATTGAAGTGCAATAGATATACAACACTCGAATTTAAACTGATACGTGTTTAGTCGTTTCATGGTGTTAGATATATGAACTGTTCAATGCGCCCTGAAGTACAGAAGCTTGGACATTCGATCGATAGAAAAGGTTGACGACTGTACGAGCTGCGAAGAGAGAGATGAACAGAGCCAGCAGGCTTCCAAAAGTCATC[G/A]GAGCATAATTCATATCAGCCTGCTCCTCTGGGCTTAAATAGAGGCGAGACCTTCCTTCGAACAATCTCTTGTATTTCTTCCGATGACAGTACAGACGCTTCATTCTCGAAGTTG…	NC_045128.1	2935008	2934365	Chr09:26308350..26308429 (81 b)
m_c11374_g119	m_c11374_g119	96.85	pomegranate_rep_c4417	TAGAGTAACTGGAGACGAATGTGTGGCAAGATTAGATGTCGCCTATGTTCTAACTGCCCTCCTGCGTGAATCTGCGGATGAGACTCCCAACAGATCCAGTATCTGACCCCATTGGCGATTCCGAAGTTCTCCCTATTCCAGCTGGAAGATCAAGCTTTGGAGCTGGTGCGCTGCTGAAAAATGCGATTGGGAACTGGTCGAGATGGCTTACTGATCTATTTGGGATGGATGATGATTTAACTGAAGATGAAGAACCAGCTGATGAGGATGATGATGATGACGACGACGATGATGATGAAAGACAAGATAGTTCSTTCAAGTCATTTTATCTCCTAAATGCGTTGAGTGACCTTATGATGCTGCCAAAAGACATGCTTCTGAGTAAATCCATCAGAAAAG…	NC_045128.1	2810087	2811924	Chr09:26387582..26387807 (227 b)
m_c12273_g541	m_c12273_g541	98.267	pomegranate_rep_c4404	TCTAGCTAAGCAGGTTGTATCATCCATGTATAAGCGTAGTATTCAGAGGCTGACTCTGACATATCTGACTCTATCTCTTCAAGACATAGCTGATGCAGTGCAGTTGAGTACCCCAAAGGAAGCAGAAATGCATGTTCTTCAAATGATCCAAGATGGTGAGATATTTGCGAGCATTAATCAGAAGGATGGTATGGTTAGTTTCTTAGAGGATCCTGAACAGTATAAAACCTGTGAGATGATTGAGCACATTGACTCCTCGATTCAGAGGATGATGACGCTTTCAAAGAAGCTGACATCTATGGATGAGCTGCTGTCTTGTGATCCTCTGTACCTGGGAAAGGTTGGGAGGGAAAGGCAAAGATTCGACTTTGATGACTTTGATACGGTACCCCAGAAGTT…	NC_045128.1	2766026	2764954	Chr09:26426304..26427463 (1.16 Kb)
c4670_1191	c4670_1191	99.543	pomegranate_rep_c4670	AATCGAGACGGCATCGCATCGTCTCACTCTTCTCCTCCTTCTCCATCTTCTCTTCTGCGCAGACAGTTCGCTCCAAGAAGCAAGCTTGACTTCCGCTGCTGCCTTTGCCACCCCAAACAACCTTGCCCCCTCCCCAAATCCGATTCTCCTTCTCTCTCCTTCGCCGGCGGCAGCCTCCGACATGTCGTACGATTACCTCTTCAAGTACATAATCATCGGCGATACAGGTGTGGGGAAGTCATGCCTGCTGCTGCAGTTCACCGACAAGAGGTTCCAGCCCGTCCATGATCTCACCATCGGCGTCGAGTTCGGCGCCCGCATGGTCACCATCGATGGCCGCCCCATCAAGCTCCAGATTTGGGACACTGCTGGACAAGAATCCTTCAGATCCATCACAAG…	NC_045128.1	2556670	2551409	Chr09:27237537..27240493 (2.96 Kb)
m_c13619_328	m_c13619_328	99.543	pomegranate_rep_c4361	AAAGCGGATGAAACAGTTGCCAAAACATTGGAGAAACCCGAAGAGAGCATCCTGGTACATGAGAATCCTCTGGACCAACATGGAGGAGAGGAAGTTACTCGCACTTTGGGTAGAAAGGCATGTGAGGAGCCTGCATCAACCGATATGGCTGCTGTTTCACCGTCCGACCCCCTAAAGGGATCCATCAGCAACTGAGAATTTGCAGGTGGCTATGCCAATGCACTTTGTGGAGACGAGAGACGCCATGGACAGCTCATTAGAAATGCCATCTGAGGGAGCAAAGAAAGACGAGGAGAAGGATGAAGCCAACGAAGACAAGCACAGAAGGCCAAGCCCCGAGCAGGACACTCCTGTCATGGTGGAGTCCTCCAAAGACATCGAAGTTAAGGGGCACCACAA…	NC_045128.1	2411059	2410384	Chr09:27419850..27420029 (181 b)
m_c4562_843	m_c4562_843	99.543	pomegranate_rep_c3817	TGGGCGTACAACTAGAATGGGATGAATACGAGTTGGGTCCAAAAAACAGCTATTCACATCAGCGCGCCGAGWCYAAACCAAATGGTGGTATGCAAAACGATTTCTGCATCCCGATATCGTGGCAGTGTACGATTACATATTTATCTGGGACGAGGACCTCGGGGTAGAACACTTTAACGCTGAGAAGTACTTACGGTTGGTTAAAAAGCATGGGCTGGAGATATCACAGCCCGGTTTAGAACCAAATAGCGGGCTGACATGGCAGATGACTAAACGGAGAGGAGACAGTGAAGTTCATAAAGACACGGAGGAGAAACCTAGGGTGGTGCACTGACCCTCATTTTGCCTCCATGTGCAGCATTCGTTGAGATAATGGCTCCTGTGTTTTCTCGTAATGCC…	NC_045128.1	2511866	2509653	Chr09:27290109..27291530 (1.42 Kb)
m_c23240_228	m_c23240_228	99.543		GTAAGGGTGCCGAATCTCTTACGATATGCTTCCCGAGGAATACACATTCAAGGACATAATCGGGAAGATGGGTCCAATCCCCCATTACCCATTCAGCTGTTCACCTCCCGGCATACATCCTGAACAATGCCGACAAGTACAAGTTCTTGCTGCCTGGGAACTGCATAAGATCAGAAGAAGAAAGTGGCTGACGCGGATTTTGGAAAGGGTCATCGTTCTTAGACAGTCGTCGAGTATGCCTATGTCTCAGGGGCACAAGGTACGTCCACGAAGTCAGAGGAGGGTTGCAGATTTTGGTTACAAGATCATCTTGTATCGGTCTAGAAGAAGGAGACTTAGGCAAAGAACTTTGCGAGTTCTCGGCATTTTTTTGAGGAGAGACTCTTTGTACATTCCTTC…	NC_045128.1	2486898	2486384	Chr09:27317149..27317323 (176 b)
m_c5090_587	m_c5090_587	99.577	pomegranate_rep_c12862	CAGAGGTGGCTCAGTGGCGATAAGTTTATAATCTCATCAATGAAAGGAAGTTGCAGATGTAGCTTTGGAAGGGAGGAAAGCATTGCTAGAGAATGATTACAAGAAACTTGCAGAACTCATGAATCGGAATTTTGACCTCCGAAGGAAAATGTTTGGGGATGAATGCCTTGGACCTCTGAACATAGAGATGGTGGAGGTAGCACGAAGGGTAGGAGCTGCATCGAAGTTCACAGGCAGCGGAGGAGCTGTGGTTGCTTTCTGCCCTGATGGTGCCCCACAGGTCAAACTTCTTGAGGAGGCGTGCCAGAAGGCTGGGTTCATCTTTCAACCGATACAAGTGGTCCCATCACGCCTGAGTGAGACTGAGCTTAAGAGTCTATCGTATTAGAAACTCGCCCT…	NC_045128.1	2506194	2507192	Chr09:27298115..27298921 (808 b)
m_c5479_503	m_c5479_503	99.582	pomegranate_rep_c4121	AAACTAAACTAGAAGAATCATCCGATCATTAAGAAGCCCGACTTGTCACACTGTACACTGTATTTTTCTCACACAAACTTCTCTGTTGGGTCATCACATGAAAAATCTTTGCGAGTGTGTTCGAGGTCATAGATGCTAAAGAGGCTAGGCCTCGAATAACTAAACTAATCTCGATTCTAGAATCAGCTGCAACATCCACTCCTCTGAGATACTGTTCCATCCCTTCCGCCCGATAGACCTTGTGGACGTCCATGCCCAAACTTGATTCCACATGCCTCATTAGATGCATCAATCACACCTTCTTGAATATTCTGTAAGATCTTTGCAGCAGTCTTTACGAAAGCTTCTTCAACATTTTGGGCAGTTCTTGCAGATGCCTCCAGAAACAGAAGTCCATTT…	NC_045128.1	2554075	2556722	Chr09:27237537..27240493 (2.96 Kb)
nana_c1352_532	nana_c1352_532	107.007	pomegranate_rep_c1352	TAGACGACCGACCTACGCCACYRTAATGGAAAAGTTCGAATTATTATTACTATTACAGTCTCTCTGTTTTTCATAACAACAGATAAGATAACGTACGTTATCACTTATTTGATACATTTAGTACACGATGTTTATTTTCGATGGGACGGTCTTCATCGTGCTGCTGCTCTAGTCACCGCAGTCCACAAAGTCGTAGTTCACAATAAGGTGACCCTGCTGATATCCGTTTCCGTCGGTATCGAGAGGGCGGAAAACGCCTTCATAGTCCAGATCCAGTCCTCCGTTGCTGCACTGGTCAACGATTCTAACGGTTGCTTGGGATCCGGTCCTTGTGTTCGTCACCCTCAAGCACCTGCCACAGGCGTCCTGGCCCTGAGGACCGACCGGCCCGCAAAAGGC…	NC_045128.1	905484	904246	scaffold_3:18,155,532..18,161,370
c2607_1655	c2607_1655	107.259	pomegranate_rep_c2607	TTGAAAATTCTTTCATTGCAAGCGATGCGAGATCCGATATCTAAACAAATTGTTCGAGAGAACATAAACCCAAAGAGGAATTTATGAAAAGGAGAACATGAAAGGCAACTGAGCATCGCAGCATTGGAATCTACCAGAAACGACAATTAAAACAGGGAACGACTACAAGCTGAGCTCGTGTAGATCTCTCACAGAGTAGAGTGCTATGGAGGGAGTTATATAAGTACATTCCTATTAGCAGCAGCAGCAGCAGCAGCTTAAGTTGATTTACTTCCACAGCTTGCGCAAGGACATGTTCTTCTCCGTCTCCTTCTTCATGACCTTGGCCACTGCCATCTCAAAGTCTTCCTGCGTCACGTGAACTCTCCTCTCCCTCAAAGCAAACATTCCCGCCTCCGT…	NC_045128.1	749836	753587	scaffold_3:76,400,333..76,404,956
c10729_595	c10729_595	107.264	pomegranate_rep_c10729	GATACGCACGTATGCAAATTCCGAGTGTAGATGATCAGGAATTGAGCCAATGGGCTACTTGTCGTTACCATGTGTTCYTARGGATTTAGCGGACTAACAGCCTATGCCGGCCTTTTTGAGATATGCAAGCCCAAGAAAGGGGACAAAGTCTTCGTATCTGCAGCTTCTGGGGTCAGTTGGCAACTTGGTCGGACAATATGTGAAGTTGTTTGGGTGCTATGTTGTTGGTTGTGCAGGAAGCAATAAAAAGGTGAAACTGCTAAAGGAGAAGCTCGGTTTCGATGAGGCATTCAACTACAAGGAAGAAACTGACCTTAAATCCACTCTGAAAAGGTACTTTCCTGATGGGATTGACATATATTTTGACAATGTGGGGGCTGAGATGCAAGAAGCTGCAAT…	NC_045128.1	562919	564020	scaffold_3:24,591,599..24,594,018
nana_c4221_1258	nana_c4221_1258	107.264						Chr03:18570198..18576620 (6.42 Kb)
nana_c10729_595	nana_c10729_595	107.327						scaffold_2480:2629..3246 (619 b)
c6078_g312	c6078_g312	107.795						scaffold_9:25,409,593..25,409,933
m_c25544_g732	m_c25544_g732	107.795
nana_c6078_1586	nana_c6078_1586	107.993
nana_c2413_697	nana_c2413_697	114.456	pomegranate_rep_c2413	ATTTTTCCACCTCAAATGAACATAAAATCATATAATAAGAATCATCGAACATATAATCTTTATTTAGGAAGGCATACATACCACAGTCTAATTTATTATAATTTGACGGATATATATATATATCCTCTTTCCATCTCCATCCTTTGAGTTTTAGTTGTTGTCGTACCAAAACTGGGATTGGAGATAATCAACAACTTTCTTGTCCACCTGGAATGCCTTGATCAAGACATCCGGGTTAATTGGGGGCTTAGCTCCGAACACGGCATTAGCGATTGTTATGACACCGGGGTTTTGGCTACTCAAGCCTGCAAATGCGACAGCGTTGGTCTTCCCCACGTTGAGCTGGAAGTGGATCATGCCGATCGGGAACACAAACACATCTCCAGGCTTCAATACTTT…	NC_045128.1	1281694	1282398

## Sheet: Supp Table 10
Supplementary Table 10. Thirty-two pomegranate varieties were genotyped with the PgPolyQ-MADS sequence, showing two polymorphic genetic changes
Code	Name	CAG repeat	(GCAG[T/C]AGCA)
100-1	Wonderful 1	8	C
101-2	Wonderful 2	8	C
102-3	Paras 4	8	C
109-10	Nabat	8	C
113-14	Kabri 1	8	C
116-17	116-17	8	C
124-25	Rosh Hapered III	8	C
127-28	Shahor Acco	8	C
128-29	Akko	8	C
130-31	Shani-Yonay	8	C
139-40	Santa Catherina	8	C
140-41	Marroca'i	8	C
145-46	Gala	13	T
149-50	Nana 1 seedling	13	T
160-61	Moti	13	T
164-65	6/41(3)	8	C
166-67	Taleb	8	C
167-68	Peach ornamental	8	C/T
202-213	Xingiang Big Sweet	8	C
204-215	C13	8	C
218-229	Emek	8	C
219-230	SP1	8	C
220-231	SP2	8	C
221-232	SP3	7	C
227-238	Black evergreen	13	T
231-242	Nana 2 seedling	13	T
232-243	Nana 3 seedling	13	T
233-244	Nana 4 seedling	13	T
242-253	Nana 6 seedling	13	T
256-267	'4/11(3)	8	C
263-274	5/96(3) Daru	9	C
264-275	5/100(3) Daru	9	C

[truncated: 3 more sheets: Supp Table 11, Supp Table 12, Supp Table 13]
